# Supplementary material for: (1E,4E)-1,5-Bis(2,4,6-trimeth­oxy­phen­yl)penta-1,4-dien-3-one
Source: Acta Crystallogr Sect E Struct Rep Online. 2010 Dec 4;67(Pt 1):o33–4. doi: 10.1107/S1600536810049299 (PMC3050352; doi:10.1107/S1600536810049299)
Supplement: Supplementary file 1 [file e-67-00o33-sup1.cif]

##############################################################################
###                                                                        ###
###        Electronic paper (Acta Crystallographica Section E)             ###
###                                                                        ###
##############################################################################
#                                                                            #
# This CIF contains the data in a paper accepted for publication in Acta     #
# Crystallographica Section E. It conforms to the requirements of Notes      #
# for Authors for Section E, and has been peer reviewed under the auspices   #
# of the IUCr Commission on Journals.                                        #
#                                                                            #
# Full details of the Crystallographic Information File format               #
# are given in the paper "The Crystallographic Information File (CIF):       #
# a New Standard Archive File for Crystallography" by S. R. Hall, F. H.      #
# Allen and I. D. Brown [Acta Cryst. (1991), A47, 655-685].                  #
#                                                                            #
# The current version of the core CIF dictionary is obtainable from          #
# ftp://ftp.iucr.org/pub/cif_core.dic. The current version number is 2.4.    #
#                                                                            #
# Software is freely available for graphical display of the structure(s) in  #
# this CIF.  For information consult the CIF home page http://www.iucr.org/  #
# cif/home.html                                                              #
#                                                                            #
# This file may be used for bona fide research purposes within the           #
# scientific community so long as proper attribution is given to the journal # 
# article from which it was obtained.                                        #
#                                                                            #
##############################################################################
                                             
data_global
_audit_creation_method     'form.cif (version 2.0)'
_journal_data_validation_number     ?
_journal_date_recd_electronic     2010-11-05
_journal_date_accepted     2010-11-25
_journal_name_full     'Acta Crystallographica, Section E'
_journal_year     2011
_journal_volume     67
_journal_issue      1
_journal_page_first     o33
_journal_page_last     o34
_journal_paper_category     QO
_journal_coeditor_code     RZ2523
_publ_contact_author_name     'Assoc.Prof. Dr. Suchada Chantrapromma'
_publ_contact_author_address
;
      Department of Chemistry
      Faculty of Science
      Prince of Songkla University
      Hat-Yai, Songkhla 90112
      THAILAND
;
_publ_contact_author_email     'suchada.c@psu.ac.th'
_publ_contact_author_fax     '66 74 212918'
_publ_contact_author_phone     '66 74 288447'
_publ_section_title
;
(1<i>E</i>,4<i>E</i>)-1,5-Bis(2,4,6-trimethoxyphenyl)penta-1,4-dien-3-one
;
loop_
    _publ_author_name
    _publ_author_footnote
    _publ_author_address
    'Pumsak Ruanwas' ?
;
Department of Chemistry and Center of Excellence for Innovation in
Chemistry,
Faculty of Science,
Prince of Songkla University, Hat-Yai,
Songkhla 90112, Thailand
;
    'Suchada Chantrapromma'
;
      Thomson Reuters ResearcherID: A-5085-2009.
;
;     Crystal Materials Research Unit
      Department of Chemistry
      Faculty of Science
      Prince of Songkla University
      Hat-Yai, Songkhla 90112
      Thailand
;
    'Hoong-Kun Fun'
;
      Additional correspondence author, e-mail: hkfun@usm.my.
      Thomson Reuters ResearcherID: A-3561-2009.
;
;     X-ray Crystallography Unit
      School of Physics
      Universiti Sains Malaysia
      11800 USM, Penang
      Malaysia
;
data_I
_audit_creation_method     SHELXL-97
_chemical_name_systematic
;
(1<i>E</i>,4<i>E</i>)-1,5-Bis(2,4,6-trimethoxyphenyl)penta-1,4-dien-3-one
;
_chemical_name_common
;
;
_chemical_formula_moiety     'C23 H26 O7'
_chemical_formula_sum     'C23 H26 O7'
_chemical_formula_iupac     'C23 H26 O7'
_chemical_formula_weight     414.44
_chemical_melting_point     ?
_chemical_melting_point_gt     494
_chemical_melting_point_lt     495
_symmetry_cell_setting     monoclinic
_symmetry_space_group_name_H-M     'P 21/c'
_symmetry_space_group_name_Hall     '-P 2ybc'
loop_
    _symmetry_equiv_pos_as_xyz
    'x, y, z'
    '-x, y+1/2, -z+1/2'
    '-x, -y, -z'
    'x, -y-1/2, z-1/2'
_cell_length_a     15.7417(2)
_cell_length_b     15.1192(2)
_cell_length_c     19.4803(3)
_cell_angle_alpha     90.00
_cell_angle_beta     117.8270(10)
_cell_angle_gamma     90.00
_cell_volume     4100.21(11)
_cell_formula_units_Z     8
_cell_measurement_reflns_used     10908
_cell_measurement_theta_min     2.12
_cell_measurement_theta_max     29.00
_cell_measurement_temperature     100
_exptl_crystal_description     Block
_exptl_crystal_colour     'Pale Yellow'
_exptl_crystal_size_max     0.39
_exptl_crystal_size_mid     0.32
_exptl_crystal_size_min     0.17
_exptl_crystal_density_diffrn     1.343
_exptl_crystal_density_meas     ?
_exptl_crystal_density_method     'not measured'
_exptl_crystal_F_000     1760
_exptl_absorpt_coefficient_mu     0.099
_exptl_absorpt_correction_type     multi-scan
_exptl_absorpt_process_details     '(SADABS; Bruker, 2005)'
_exptl_absorpt_correction_T_min     0.9627
_exptl_absorpt_correction_T_max     0.9832
_exptl_special_details
;
The crystal was placed in the cold stream of an Oxford Cryosystems Cobra
open-flow nitrogen cryostat (Cosier & Glazer, 1986) operating at 100.0(1) K.
;
_diffrn_ambient_temperature     100
_diffrn_radiation_type     'MoK\a'
_diffrn_radiation_wavelength     0.71073
_diffrn_radiation_source     'sealed tube'
_diffrn_radiation_monochromator     'graphite'
_diffrn_measurement_device_type     'Bruker APEXII DUO CCD area-detector'
_diffrn_measurement_method     '\f and \w'
_diffrn_detector_area_resol_mean     ?
_diffrn_reflns_number     50384
_diffrn_reflns_av_R_equivalents     0.0317
_diffrn_reflns_av_sigmaI/netI     0.0338
_diffrn_reflns_theta_min     2.12
_diffrn_reflns_theta_max     29.00
_diffrn_reflns_theta_full     29.00
_diffrn_measured_fraction_theta_max     0.999
_diffrn_measured_fraction_theta_full     0.999
_diffrn_reflns_limit_h_min     -20
_diffrn_reflns_limit_h_max     21
_diffrn_reflns_limit_k_min     -20
_diffrn_reflns_limit_k_max     18
_diffrn_reflns_limit_l_min     -26
_diffrn_reflns_limit_l_max     26
_diffrn_standards_number     0
_diffrn_standards_interval_count     ?
_diffrn_standards_interval_time     ?
_diffrn_standards_decay_%     ?
_refine_special_details
;
Refinement of <i>F</i>^2^ against ALL reflections. The weighted <i>R</i>-factor
<i>wR</i> and goodness of fit <i>S</i> are based on <i>F</i>^2^, conventional
<i>R</i>-factors <i>R</i> are based on <i>F</i>, with <i>F</i> set to zero for
negative <i>F</i>^2^. The threshold expression of <i>F</i>^2^ >
\s(<i>F</i>^2^) is used only for calculating <i>R</i>-factors(gt) <i>etc</i>.
and is not relevant to the choice of reflections for refinement.
<i>R</i>-factors based on <i>F</i>^2^ are statistically about twice as large
as those based on <i>F</i>, and <i>R</i>- factors based on ALL data will be
even larger.
;
_reflns_number_total     10908
_reflns_number_gt     7903
_reflns_threshold_expression     I>2\s(I)
_refine_ls_structure_factor_coef     Fsqd
_refine_ls_matrix_type     full
_refine_ls_R_factor_all     0.0795
_refine_ls_R_factor_gt     0.0521
_refine_ls_wR_factor_gt     0.1215
_refine_ls_wR_factor_ref     0.1388
_refine_ls_goodness_of_fit_ref     1.038
_refine_ls_restrained_S_all     1.038
_refine_ls_number_reflns     10908
_refine_ls_number_parameters     553
_refine_ls_number_restraints     0
_refine_ls_hydrogen_treatment     constr
_refine_ls_weighting_scheme     calc
_refine_ls_weighting_details
         'calc w=1/[\s^2^(Fo^2^)+(0.0631P)^2^+1.5299P] where P=(Fo^2^+2Fc^2^)/3'
_atom_sites_solution_hydrogens     geom
_atom_sites_solution_primary     direct
_atom_sites_solution_secondary     difmap
_refine_ls_shift/su_max     0.001
_refine_ls_shift/su_mean     0.000
_refine_diff_density_max     0.364
_refine_diff_density_min     -0.240
_refine_ls_extinction_method     none
_refine_ls_extinction_coef     ?
loop_
    _atom_type_symbol
    _atom_type_description
    _atom_type_scat_dispersion_real
    _atom_type_scat_dispersion_imag
    _atom_type_scat_source
    'C' 'C' 0.0033 0.0016
                         'International Tables Vol C Tables 4.2.6.8 and 6.1.1.4'
    'H' 'H' 0.0000 0.0000
                         'International Tables Vol C Tables 4.2.6.8 and 6.1.1.4'
    'O' 'O' 0.0106 0.0060
                         'International Tables Vol C Tables 4.2.6.8 and 6.1.1.4'
_computing_data_collection     'APEX2 (Bruker, 2005)'
_computing_cell_refinement     'SAINT (Bruker, 2005)'
_computing_data_reduction     'SAINT (Bruker, 2005)'
_computing_structure_solution     'SHELXTL (Sheldrick, 2008)'
_computing_structure_refinement     'SHELXTL (Sheldrick, 2008)'
_computing_molecular_graphics     'SHELXTL (Sheldrick, 2008)'
_computing_publication_material
;
SHELXTL (Sheldrick, 2008) and PLATON (Spek, 2009)
;
loop_
    _atom_site_type_symbol
    _atom_site_label
    _atom_site_fract_x
    _atom_site_fract_y
    _atom_site_fract_z
    _atom_site_U_iso_or_equiv
    _atom_site_adp_type
    _atom_site_calc_flag
    _atom_site_refinement_flags
    _atom_site_occupancy
    _atom_site_disorder_assembly
    _atom_site_disorder_group
    O O1A 0.17578(9) 0.23957(10) -0.12657(6) 0.0395(3) Uani d . 1 . .
    O O2A 0.45629(7) 0.37966(7) -0.07200(6) 0.0219(2) Uani d . 1 . .
    O O3A 0.72990(7) 0.41499(7) 0.18177(6) 0.0257(2) Uani d . 1 . .
    O O4A 0.43772(7) 0.29181(7) 0.15211(5) 0.0209(2) Uani d . 1 . .
    O O5A -0.05667(7) 0.12267(7) -0.05942(6) 0.0218(2) Uani d . 1 . .
    O O6A -0.07167(8) 0.03212(8) 0.17332(6) 0.0287(3) Uani d . 1 . .
    O O7A 0.20935(7) 0.16050(7) 0.18551(6) 0.0233(2) Uani d . 1 . .
    C C1A 0.50181(11) 0.37297(9) 0.00690(8) 0.0176(3) Uani d . 1 . .
    C C2A 0.59599(11) 0.40105(9) 0.05208(9) 0.0196(3) Uani d . 1 . .
    H H2AA 0.6305 0.4261 0.0292 0.023 Uiso calc R 1 . .
    C C3A 0.63756(10) 0.39085(10) 0.13221(9) 0.0199(3) Uani d . 1 . .
    C C4A 0.58625(10) 0.35517(10) 0.16765(8) 0.0200(3) Uani d . 1 . .
    H H4AA 0.6148 0.3497 0.2214 0.024 Uiso calc R 1 . .
    C C5A 0.49247(10) 0.32789(9) 0.12218(8) 0.0180(3) Uani d . 1 . .
    C C6A 0.44650(10) 0.33541(9) 0.03973(8) 0.0169(3) Uani d . 1 . .
    C C7A 0.35023(10) 0.30407(9) -0.01164(8) 0.0180(3) Uani d . 1 . .
    H H7AA 0.3314 0.3105 -0.0643 0.022 Uiso calc R 1 . .
    C C8A 0.28416(10) 0.26743(10) 0.00458(8) 0.0191(3) Uani d . 1 . .
    H H8AA 0.2963 0.2625 0.0559 0.023 Uiso calc R 1 . .
    C C9A 0.19240(11) 0.23482(10) -0.05818(8) 0.0209(3) Uani d . 1 . .
    C C10A 0.12089(11) 0.19400(10) -0.04001(8) 0.0204(3) Uani d . 1 . .
    H H10A 0.0631 0.1753 -0.0809 0.024 Uiso calc R 1 . .
    C C11A 0.13474(10) 0.18232(9) 0.03281(8) 0.0175(3) Uani d . 1 . .
    H H11A 0.1931 0.2040 0.0708 0.021 Uiso calc R 1 . .
    C C12A 0.07555(10) 0.14215(9) 0.06315(8) 0.0177(3) Uani d . 1 . .
    C C13A -0.01944(10) 0.11210(9) 0.01869(8) 0.0183(3) Uani d . 1 . .
    C C14A -0.07145(11) 0.07451(10) 0.05295(8) 0.0202(3) Uani d . 1 . .
    H H14A -0.1340 0.0547 0.0226 0.024 Uiso calc R 1 . .
    C C15A -0.02790(11) 0.06729(10) 0.13332(9) 0.0221(3) Uani d . 1 . .
    C C16A 0.06571(11) 0.09625(10) 0.17972(9) 0.0224(3) Uani d . 1 . .
    H H16A 0.0937 0.0912 0.2334 0.027 Uiso calc R 1 . .
    C C17A 0.11655(10) 0.13254(10) 0.14487(8) 0.0193(3) Uani d . 1 . .
    C C18A 0.50745(11) 0.41912(10) -0.10866(9) 0.0235(3) Uani d . 1 . .
    H H18A 0.4664 0.4221 -0.1637 0.035 Uiso calc R 1 . .
    H H18B 0.5630 0.3840 -0.0983 0.035 Uiso calc R 1 . .
    H H18C 0.5273 0.4777 -0.0886 0.035 Uiso calc R 1 . .
    C C19A 0.78857(12) 0.44273(12) 0.14764(10) 0.0325(4) Uani d . 1 . .
    H H19A 0.8528 0.4535 0.1878 0.049 Uiso calc R 1 . .
    H H19B 0.7627 0.4961 0.1185 0.049 Uiso calc R 1 . .
    H H19C 0.7896 0.3973 0.1136 0.049 Uiso calc R 1 . .
    C C20A 0.47734(12) 0.28718(12) 0.23484(8) 0.0264(3) Uani d . 1 . .
    H H20A 0.4308 0.2620 0.2480 0.040 Uiso calc R 1 . .
    H H20B 0.4938 0.3456 0.2564 0.040 Uiso calc R 1 . .
    H H20C 0.5339 0.2509 0.2556 0.040 Uiso calc R 1 . .
    C C21A -0.15303(11) 0.09395(10) -0.10841(9) 0.0229(3) Uani d . 1 . .
    H H21A -0.1695 0.1054 -0.1616 0.034 Uiso calc R 1 . .
    H H21B -0.1962 0.1255 -0.0951 0.034 Uiso calc R 1 . .
    H H21C -0.1580 0.0317 -0.1013 0.034 Uiso calc R 1 . .
    C C22A -0.16834(11) 0.00175(11) 0.13032(10) 0.0271(3) Uani d . 1 . .
    H H22A -0.1905 -0.0197 0.1655 0.041 Uiso calc R 1 . .
    H H22B -0.1710 -0.0451 0.0962 0.041 Uiso calc R 1 . .
    H H22C -0.2085 0.0497 0.1004 0.041 Uiso calc R 1 . .
    C C23A 0.25648(12) 0.15076(12) 0.26804(8) 0.0272(4) Uani d . 1 . .
    H H23A 0.3190 0.1774 0.2894 0.041 Uiso calc R 1 . .
    H H23B 0.2629 0.0890 0.2811 0.041 Uiso calc R 1 . .
    H H23C 0.2192 0.1793 0.2890 0.041 Uiso calc R 1 . .
    O O1B 0.68800(7) 0.20303(8) 0.36386(6) 0.0241(2) Uani d . 1 . .
    O O2B 0.99141(7) 0.09844(7) 0.41753(6) 0.0225(2) Uani d . 1 . .
    O O3B 1.26319(8) 0.06825(8) 0.67341(6) 0.0287(3) Uani d . 1 . .
    O O4B 0.96545(7) 0.18131(7) 0.63905(6) 0.0223(2) Uani d . 1 . .
    O O5B 0.48221(7) 0.36335(7) 0.43616(6) 0.0209(2) Uani d . 1 . .
    O O6B 0.47137(8) 0.44271(8) 0.67297(6) 0.0260(2) Uani d . 1 . .
    O O7B 0.75115(7) 0.31918(7) 0.67890(6) 0.0211(2) Uani d . 1 . .
    C C1B 1.03565(10) 0.10545(10) 0.49647(8) 0.0185(3) Uani d . 1 . .
    C C2B 1.13074(10) 0.07922(10) 0.54267(9) 0.0206(3) Uani d . 1 . .
    H H2BA 1.1665 0.0549 0.5205 0.025 Uiso calc R 1 . .
    C C3B 1.17063(10) 0.09028(10) 0.62243(9) 0.0213(3) Uani d . 1 . .
    C C4B 1.11777(11) 0.12564(10) 0.65642(8) 0.0220(3) Uani d . 1 . .
    H H4BA 1.1457 0.1329 0.7100 0.026 Uiso calc R 1 . .
    C C5B 1.02313(10) 0.14997(9) 0.60976(8) 0.0184(3) Uani d . 1 . .
    C C6B 0.97838(10) 0.14116(9) 0.52777(8) 0.0172(3) Uani d . 1 . .
    C C7B 0.87935(10) 0.16500(9) 0.47616(8) 0.0169(3) Uani d . 1 . .
    H H7BA 0.8555 0.1456 0.4252 0.020 Uiso calc R 1 . .
    C C8B 0.81720(10) 0.21120(9) 0.49162(8) 0.0174(3) Uani d . 1 . .
    H H8BA 0.8372 0.2320 0.5418 0.021 Uiso calc R 1 . .
    C C9B 0.71850(10) 0.22977(9) 0.43148(8) 0.0164(3) Uani d . 1 . .
    C C10B 0.65299(10) 0.28005(9) 0.45157(8) 0.0174(3) Uani d . 1 . .
    H H10B 0.5947 0.2990 0.4115 0.021 Uiso calc R 1 . .
    C C11B 0.67345(10) 0.29988(9) 0.52518(8) 0.0163(3) Uani d . 1 . .
    H H11B 0.7353 0.2846 0.5620 0.020 Uiso calc R 1 . .
    C C12B 0.61648(10) 0.34076(9) 0.55742(8) 0.0162(3) Uani d . 1 . .
    C C13B 0.52085(10) 0.37092(9) 0.51463(8) 0.0169(3) Uani d . 1 . .
    C C14B 0.46987(10) 0.40590(9) 0.55087(8) 0.0190(3) Uani d . 1 . .
    H H14B 0.4072 0.4259 0.5217 0.023 Uiso calc R 1 . .
    C C15B 0.51478(11) 0.41016(9) 0.63141(9) 0.0195(3) Uani d . 1 . .
    C C16B 0.60879(11) 0.38162(10) 0.67653(8) 0.0194(3) Uani d . 1 . .
    H H16B 0.6376 0.3849 0.7304 0.023 Uiso calc R 1 . .
    C C17B 0.65853(10) 0.34824(9) 0.63965(8) 0.0171(3) Uani d . 1 . .
    C C18B 1.04507(11) 0.06389(11) 0.38133(9) 0.0248(3) Uani d . 1 . .
    H H18D 1.0042 0.0593 0.3264 0.037 Uiso calc R 1 . .
    H H18E 1.0694 0.0064 0.4021 0.037 Uiso calc R 1 . .
    H H18F 1.0978 0.1027 0.3911 0.037 Uiso calc R 1 . .
    C C19B 1.31903(11) 0.02436(11) 0.64289(10) 0.0280(4) Uani d . 1 . .
    H H19D 1.3822 0.0125 0.6843 0.042 Uiso calc R 1 . .
    H H19E 1.3238 0.0615 0.6049 0.042 Uiso calc R 1 . .
    H H19F 1.2885 -0.0303 0.6191 0.042 Uiso calc R 1 . .
    C C20B 1.00518(12) 0.18825(12) 0.72165(8) 0.0293(4) Uani d . 1 . .
    H H20D 0.9576 0.2116 0.7344 0.044 Uiso calc R 1 . .
    H H20E 1.0597 0.2271 0.7413 0.044 Uiso calc R 1 . .
    H H20F 1.0249 0.1308 0.7446 0.044 Uiso calc R 1 . .
    C C21B 0.38459(10) 0.39154(10) 0.38923(8) 0.0226(3) Uani d . 1 . .
    H H21D 0.3672 0.3838 0.3354 0.034 Uiso calc R 1 . .
    H H21E 0.3787 0.4528 0.3992 0.034 Uiso calc R 1 . .
    H H21G 0.3427 0.3568 0.4018 0.034 Uiso calc R 1 . .
    C C22B 0.37374(12) 0.47159(12) 0.63068(10) 0.0315(4) Uani d . 1 . .
    H H22D 0.3517 0.4916 0.6664 0.047 Uiso calc R 1 . .
    H H22G 0.3344 0.4233 0.6006 0.047 Uiso calc R 1 . .
    H H22E 0.3697 0.5192 0.5967 0.047 Uiso calc R 1 . .
    C C23B 0.80039(12) 0.33050(12) 0.76164(8) 0.0273(4) Uani d . 1 . .
    H H23G 0.8652 0.3097 0.7818 0.041 Uiso calc R 1 . .
    H H23D 0.7680 0.2974 0.7845 0.041 Uiso calc R 1 . .
    H H23E 0.8009 0.3920 0.7740 0.041 Uiso calc R 1 . .
loop_
    _atom_site_aniso_label
    _atom_site_aniso_U_11
    _atom_site_aniso_U_22
    _atom_site_aniso_U_33
    _atom_site_aniso_U_12
    _atom_site_aniso_U_13
    _atom_site_aniso_U_23
    O1A 0.0300(7) 0.0677(9) 0.0156(5) -0.0216(6) 0.0063(5) 0.0002(6)
    O2A 0.0209(6) 0.0262(6) 0.0191(5) -0.0032(4) 0.0099(4) 0.0011(4)
    O3A 0.0156(5) 0.0298(6) 0.0281(6) -0.0049(4) 0.0072(5) -0.0042(5)
    O4A 0.0176(5) 0.0289(6) 0.0148(5) -0.0008(4) 0.0064(4) 0.0027(4)
    O5A 0.0171(5) 0.0276(6) 0.0170(5) -0.0012(4) 0.0049(4) -0.0006(4)
    O6A 0.0247(6) 0.0382(7) 0.0270(6) -0.0021(5) 0.0151(5) 0.0055(5)
    O7A 0.0178(5) 0.0333(6) 0.0154(5) -0.0011(4) 0.0049(4) 0.0006(4)
    C1A 0.0195(7) 0.0141(7) 0.0196(7) 0.0018(5) 0.0094(6) -0.0001(5)
    C2A 0.0194(7) 0.0167(7) 0.0258(7) 0.0003(6) 0.0133(6) -0.0008(6)
    C3A 0.0143(7) 0.0175(7) 0.0252(7) 0.0003(6) 0.0069(6) -0.0035(6)
    C4A 0.0179(7) 0.0214(7) 0.0174(7) 0.0017(6) 0.0055(6) -0.0003(5)
    C5A 0.0173(7) 0.0162(7) 0.0197(7) 0.0024(5) 0.0080(6) 0.0006(5)
    C6A 0.0155(7) 0.0161(7) 0.0175(7) 0.0012(5) 0.0065(6) -0.0002(5)
    C7A 0.0185(7) 0.0174(7) 0.0153(6) 0.0021(6) 0.0056(6) 0.0005(5)
    C8A 0.0183(7) 0.0208(7) 0.0147(6) -0.0002(6) 0.0047(6) -0.0002(5)
    C9A 0.0208(8) 0.0220(7) 0.0164(7) -0.0005(6) 0.0058(6) 0.0019(6)
    C10A 0.0166(7) 0.0217(7) 0.0202(7) -0.0015(6) 0.0064(6) -0.0011(6)
    C11A 0.0162(7) 0.0155(7) 0.0185(7) 0.0015(5) 0.0061(6) -0.0007(5)
    C12A 0.0171(7) 0.0157(7) 0.0193(7) 0.0023(5) 0.0078(6) 0.0000(5)
    C13A 0.0190(7) 0.0160(7) 0.0185(7) 0.0042(6) 0.0076(6) -0.0001(5)
    C14A 0.0172(7) 0.0190(7) 0.0236(7) 0.0002(6) 0.0088(6) -0.0010(6)
    C15A 0.0226(8) 0.0208(8) 0.0264(8) 0.0029(6) 0.0145(7) 0.0024(6)
    C16A 0.0235(8) 0.0252(8) 0.0184(7) 0.0038(6) 0.0099(6) 0.0014(6)
    C17A 0.0177(7) 0.0184(7) 0.0200(7) 0.0027(6) 0.0074(6) -0.0008(5)
    C18A 0.0253(8) 0.0243(8) 0.0257(8) 0.0001(6) 0.0158(7) 0.0025(6)
    C19A 0.0198(8) 0.0420(10) 0.0378(9) -0.0093(7) 0.0152(7) -0.0138(8)
    C20A 0.0226(8) 0.0380(9) 0.0156(7) -0.0009(7) 0.0064(6) 0.0028(6)
    C21A 0.0188(8) 0.0230(8) 0.0218(7) -0.0007(6) 0.0052(6) -0.0039(6)
    C22A 0.0235(8) 0.0286(8) 0.0330(8) -0.0006(7) 0.0162(7) 0.0025(7)
    C23A 0.0224(8) 0.0403(10) 0.0166(7) -0.0001(7) 0.0072(6) 0.0002(6)
    O1B 0.0171(5) 0.0371(6) 0.0154(5) 0.0035(5) 0.0053(4) -0.0032(4)
    O2B 0.0181(5) 0.0317(6) 0.0179(5) 0.0030(4) 0.0085(4) -0.0004(4)
    O3B 0.0161(5) 0.0345(7) 0.0276(6) 0.0042(5) 0.0036(5) 0.0039(5)
    O4B 0.0188(5) 0.0312(6) 0.0133(5) 0.0019(4) 0.0044(4) -0.0025(4)
    O5B 0.0158(5) 0.0258(6) 0.0169(5) 0.0038(4) 0.0042(4) 0.0001(4)
    O6B 0.0224(6) 0.0326(6) 0.0266(6) 0.0046(5) 0.0144(5) -0.0028(5)
    O7B 0.0169(5) 0.0304(6) 0.0142(5) 0.0040(4) 0.0059(4) 0.0000(4)
    C1B 0.0180(7) 0.0176(7) 0.0190(7) -0.0025(6) 0.0081(6) 0.0008(5)
    C2B 0.0165(7) 0.0186(7) 0.0267(8) -0.0001(6) 0.0101(6) 0.0022(6)
    C3B 0.0137(7) 0.0190(7) 0.0259(8) -0.0006(6) 0.0046(6) 0.0042(6)
    C4B 0.0190(8) 0.0229(8) 0.0172(7) -0.0018(6) 0.0026(6) 0.0009(6)
    C5B 0.0171(7) 0.0170(7) 0.0191(7) -0.0017(6) 0.0070(6) -0.0001(5)
    C6B 0.0153(7) 0.0158(7) 0.0179(7) -0.0023(5) 0.0057(6) 0.0007(5)
    C7B 0.0155(7) 0.0194(7) 0.0141(6) -0.0038(5) 0.0054(5) 0.0006(5)
    C8B 0.0176(7) 0.0185(7) 0.0138(6) -0.0021(6) 0.0054(6) -0.0005(5)
    C9B 0.0170(7) 0.0174(7) 0.0151(6) -0.0026(5) 0.0079(6) 0.0008(5)
    C10B 0.0144(7) 0.0186(7) 0.0170(6) 0.0006(5) 0.0055(6) 0.0015(5)
    C11B 0.0150(7) 0.0147(7) 0.0183(7) 0.0000(5) 0.0070(6) 0.0015(5)
    C12B 0.0178(7) 0.0145(7) 0.0172(6) -0.0008(5) 0.0089(6) -0.0001(5)
    C13B 0.0180(7) 0.0143(7) 0.0167(6) -0.0014(5) 0.0066(6) -0.0005(5)
    C14B 0.0151(7) 0.0168(7) 0.0245(7) 0.0006(5) 0.0089(6) -0.0006(6)
    C15B 0.0218(8) 0.0167(7) 0.0258(7) -0.0012(6) 0.0159(6) -0.0017(6)
    C16B 0.0212(8) 0.0206(7) 0.0175(7) -0.0001(6) 0.0098(6) -0.0006(5)
    C17B 0.0169(7) 0.0166(7) 0.0173(6) -0.0006(5) 0.0076(6) 0.0006(5)
    C18B 0.0238(8) 0.0286(8) 0.0273(8) 0.0000(6) 0.0164(7) -0.0014(6)
    C19B 0.0163(8) 0.0273(9) 0.0360(9) 0.0032(6) 0.0084(7) 0.0064(7)
    C20B 0.0307(9) 0.0356(9) 0.0151(7) 0.0042(7) 0.0053(7) -0.0030(6)
    C21B 0.0168(7) 0.0251(8) 0.0208(7) 0.0016(6) 0.0045(6) 0.0028(6)
    C22B 0.0232(9) 0.0388(10) 0.0357(9) 0.0053(7) 0.0165(7) -0.0035(7)
    C23B 0.0224(8) 0.0412(10) 0.0152(7) 0.0045(7) 0.0063(6) -0.0010(6)
_geom_special_details
;
All e.s.d.'s (except the e.s.d. in the dihedral angle between two l.s. planes)
are estimated using the full covariance matrix. The cell e.s.d.'s are taken
into account individually in the estimation of e.s.d.'s in distances, angles
and torsion angles; correlations between e.s.d.'s in cell parameters are only
used when they are defined by crystal symmetry. An approximate (isotropic)
treatment of cell e.s.d.'s is used for estimating e.s.d.'s involving l.s.
planes.
;
loop_
    _geom_bond_atom_site_label_1
    _geom_bond_atom_site_label_2
    _geom_bond_site_symmetry_2
    _geom_bond_distance
    _geom_bond_publ_flag
    O1A C9A . 1.2341(17) ?
    O2A C1A . 1.3631(17) ?
    O2A C18A . 1.4324(17) ?
    O3A C3A . 1.3668(17) ?
    O3A C19A . 1.430(2) ?
    O4A C5A . 1.3600(17) ?
    O4A C20A . 1.4327(16) ?
    O5A C13A . 1.3607(16) ?
    O5A C21A . 1.4314(17) ?
    O6A C15A . 1.3661(18) ?
    O6A C22A . 1.4277(19) ?
    O7A C17A . 1.3637(17) ?
    O7A C23A . 1.4294(17) ?
    C1A C2A . 1.391(2) ?
    C1A C6A . 1.418(2) ?
    C2A C3A . 1.391(2) ?
    C2A H2AA . 0.9300 ?
    C3A C4A . 1.393(2) ?
    C4A C5A . 1.383(2) ?
    C4A H4AA . 0.9300 ?
    C5A C6A . 1.4250(19) ?
    C6A C7A . 1.451(2) ?
    C7A C8A . 1.340(2) ?
    C7A H7AA . 0.9300 ?
    C8A C9A . 1.475(2) ?
    C8A H8AA . 0.9300 ?
    C9A C10A . 1.465(2) ?
    C10A C11A . 1.342(2) ?
    C10A H10A . 0.9300 ?
    C11A C12A . 1.449(2) ?
    C11A H11A . 0.9300 ?
    C12A C13A . 1.408(2) ?
    C12A C17A . 1.4186(19) ?
    C13A C14A . 1.396(2) ?
    C14A C15A . 1.390(2) ?
    C14A H14A . 0.9300 ?
    C15A C16A . 1.392(2) ?
    C16A C17A . 1.382(2) ?
    C16A H16A . 0.9300 ?
    C18A H18A . 0.9600 ?
    C18A H18B . 0.9600 ?
    C18A H18C . 0.9600 ?
    C19A H19A . 0.9600 ?
    C19A H19B . 0.9600 ?
    C19A H19C . 0.9600 ?
    C20A H20A . 0.9600 ?
    C20A H20B . 0.9600 ?
    C20A H20C . 0.9600 ?
    C21A H21A . 0.9600 ?
    C21A H21B . 0.9600 ?
    C21A H21C . 0.9600 ?
    C22A H22A . 0.9600 ?
    C22A H22B . 0.9600 ?
    C22A H22C . 0.9600 ?
    C23A H23A . 0.9600 ?
    C23A H23B . 0.9600 ?
    C23A H23C . 0.9600 ?
    O1B C9B . 1.2404(16) ?
    O2B C1B . 1.3643(17) ?
    O2B C18B . 1.4282(18) ?
    O3B C3B . 1.3672(18) ?
    O3B C19B . 1.433(2) ?
    O4B C5B . 1.3631(18) ?
    O4B C20B . 1.4324(17) ?
    O5B C13B . 1.3607(16) ?
    O5B C21B . 1.4379(17) ?
    O6B C15B . 1.3716(17) ?
    O6B C22B . 1.4316(19) ?
    O7B C17B . 1.3648(17) ?
    O7B C23B . 1.4357(17) ?
    C1B C2B . 1.396(2) ?
    C1B C6B . 1.410(2) ?
    C2B C3B . 1.388(2) ?
    C2B H2BA . 0.9300 ?
    C3B C4B . 1.390(2) ?
    C4B C5B . 1.384(2) ?
    C4B H4BA . 0.9300 ?
    C5B C6B . 1.4194(19) ?
    C6B C7B . 1.4518(19) ?
    C7B C8B . 1.346(2) ?
    C7B H7BA . 0.9300 ?
    C8B C9B . 1.4717(19) ?
    C8B H8BA . 0.9300 ?
    C9B C10B . 1.474(2) ?
    C10B C11B . 1.3484(19) ?
    C10B H10B . 0.9300 ?
    C11B C12B . 1.4514(19) ?
    C11B H11B . 0.9300 ?
    C12B C13B . 1.413(2) ?
    C12B C17B . 1.4238(19) ?
    C13B C14B . 1.397(2) ?
    C14B C15B . 1.389(2) ?
    C14B H14B . 0.9300 ?
    C15B C16B . 1.391(2) ?
    C16B C17B . 1.382(2) ?
    C16B H16B . 0.9300 ?
    C18B H18D . 0.9600 ?
    C18B H18E . 0.9600 ?
    C18B H18F . 0.9600 ?
    C19B H19D . 0.9600 ?
    C19B H19E . 0.9600 ?
    C19B H19F . 0.9600 ?
    C20B H20D . 0.9600 ?
    C20B H20E . 0.9600 ?
    C20B H20F . 0.9600 ?
    C21B H21D . 0.9600 ?
    C21B H21E . 0.9600 ?
    C21B H21G . 0.9600 ?
    C22B H22D . 0.9600 ?
    C22B H22G . 0.9600 ?
    C22B H22E . 0.9600 ?
    C23B H23G . 0.9600 ?
    C23B H23D . 0.9600 ?
    C23B H23E . 0.9600 ?
loop_
    _geom_angle_atom_site_label_1
    _geom_angle_atom_site_label_2
    _geom_angle_atom_site_label_3
    _geom_angle_site_symmetry_1
    _geom_angle_site_symmetry_3
    _geom_angle
    _geom_angle_publ_flag
    C1A O2A C18A . . 118.11(11) ?
    C3A O3A C19A . . 117.06(12) ?
    C5A O4A C20A . . 118.13(11) ?
    C13A O5A C21A . . 118.64(11) ?
    C15A O6A C22A . . 118.28(12) ?
    C17A O7A C23A . . 118.30(12) ?
    O2A C1A C2A . . 122.34(13) ?
    O2A C1A C6A . . 115.35(12) ?
    C2A C1A C6A . . 122.31(13) ?
    C1A C2A C3A . . 118.70(13) ?
    C1A C2A H2AA . . 120.6 ?
    C3A C2A H2AA . . 120.6 ?
    O3A C3A C2A . . 123.44(13) ?
    O3A C3A C4A . . 115.15(13) ?
    C2A C3A C4A . . 121.41(13) ?
    C5A C4A C3A . . 119.37(13) ?
    C5A C4A H4AA . . 120.3 ?
    C3A C4A H4AA . . 120.3 ?
    O4A C5A C4A . . 123.06(13) ?
    O4A C5A C6A . . 115.16(12) ?
    C4A C5A C6A . . 121.78(13) ?
    C1A C6A C5A . . 116.41(13) ?
    C1A C6A C7A . . 118.89(12) ?
    C5A C6A C7A . . 124.64(13) ?
    C8A C7A C6A . . 130.38(13) ?
    C8A C7A H7AA . . 114.8 ?
    C6A C7A H7AA . . 114.8 ?
    C7A C8A C9A . . 120.69(13) ?
    C7A C8A H8AA . . 119.7 ?
    C9A C8A H8AA . . 119.7 ?
    O1A C9A C10A . . 119.07(13) ?
    O1A C9A C8A . . 120.49(14) ?
    C10A C9A C8A . . 120.42(12) ?
    C11A C10A C9A . . 123.14(13) ?
    C11A C10A H10A . . 118.4 ?
    C9A C10A H10A . . 118.4 ?
    C10A C11A C12A . . 131.90(14) ?
    C10A C11A H11A . . 114.0 ?
    C12A C11A H11A . . 114.0 ?
    C13A C12A C17A . . 116.96(13) ?
    C13A C12A C11A . . 125.77(13) ?
    C17A C12A C11A . . 117.27(13) ?
    O5A C13A C14A . . 122.67(13) ?
    O5A C13A C12A . . 115.42(13) ?
    C14A C13A C12A . . 121.91(13) ?
    C15A C14A C13A . . 118.66(14) ?
    C15A C14A H14A . . 120.7 ?
    C13A C14A H14A . . 120.7 ?
    O6A C15A C14A . . 123.94(14) ?
    O6A C15A C16A . . 114.52(13) ?
    C14A C15A C16A . . 121.54(14) ?
    C17A C16A C15A . . 119.10(14) ?
    C17A C16A H16A . . 120.5 ?
    C15A C16A H16A . . 120.5 ?
    O7A C17A C16A . . 123.15(13) ?
    O7A C17A C12A . . 115.01(13) ?
    C16A C17A C12A . . 121.83(14) ?
    O2A C18A H18A . . 109.5 ?
    O2A C18A H18B . . 109.5 ?
    H18A C18A H18B . . 109.5 ?
    O2A C18A H18C . . 109.5 ?
    H18A C18A H18C . . 109.5 ?
    H18B C18A H18C . . 109.5 ?
    O3A C19A H19A . . 109.5 ?
    O3A C19A H19B . . 109.5 ?
    H19A C19A H19B . . 109.5 ?
    O3A C19A H19C . . 109.5 ?
    H19A C19A H19C . . 109.5 ?
    H19B C19A H19C . . 109.5 ?
    O4A C20A H20A . . 109.5 ?
    O4A C20A H20B . . 109.5 ?
    H20A C20A H20B . . 109.5 ?
    O4A C20A H20C . . 109.5 ?
    H20A C20A H20C . . 109.5 ?
    H20B C20A H20C . . 109.5 ?
    O5A C21A H21A . . 109.5 ?
    O5A C21A H21B . . 109.5 ?
    H21A C21A H21B . . 109.5 ?
    O5A C21A H21C . . 109.5 ?
    H21A C21A H21C . . 109.5 ?
    H21B C21A H21C . . 109.5 ?
    O6A C22A H22A . . 109.5 ?
    O6A C22A H22B . . 109.5 ?
    H22A C22A H22B . . 109.5 ?
    O6A C22A H22C . . 109.5 ?
    H22A C22A H22C . . 109.5 ?
    H22B C22A H22C . . 109.5 ?
    O7A C23A H23A . . 109.5 ?
    O7A C23A H23B . . 109.5 ?
    H23A C23A H23B . . 109.5 ?
    O7A C23A H23C . . 109.5 ?
    H23A C23A H23C . . 109.5 ?
    H23B C23A H23C . . 109.5 ?
    C1B O2B C18B . . 118.46(12) ?
    C3B O3B C19B . . 117.61(12) ?
    C5B O4B C20B . . 117.96(12) ?
    C13B O5B C21B . . 118.29(11) ?
    C15B O6B C22B . . 117.81(12) ?
    C17B O7B C23B . . 117.80(11) ?
    O2B C1B C2B . . 122.27(13) ?
    O2B C1B C6B . . 115.09(12) ?
    C2B C1B C6B . . 122.64(13) ?
    C3B C2B C1B . . 118.43(14) ?
    C3B C2B H2BA . . 120.8 ?
    C1B C2B H2BA . . 120.8 ?
    O3B C3B C2B . . 123.77(14) ?
    O3B C3B C4B . . 114.82(13) ?
    C2B C3B C4B . . 121.41(13) ?
    C5B C4B C3B . . 119.32(13) ?
    C5B C4B H4BA . . 120.3 ?
    C3B C4B H4BA . . 120.3 ?
    O4B C5B C4B . . 122.72(13) ?
    O4B C5B C6B . . 115.21(12) ?
    C4B C5B C6B . . 122.04(13) ?
    C1B C6B C5B . . 116.16(13) ?
    C1B C6B C7B . . 119.47(13) ?
    C5B C6B C7B . . 124.37(13) ?
    C8B C7B C6B . . 129.17(13) ?
    C8B C7B H7BA . . 115.4 ?
    C6B C7B H7BA . . 115.4 ?
    C7B C8B C9B . . 121.91(13) ?
    C7B C8B H8BA . . 119.0 ?
    C9B C8B H8BA . . 119.0 ?
    O1B C9B C8B . . 121.64(13) ?
    O1B C9B C10B . . 118.57(12) ?
    C8B C9B C10B . . 119.77(12) ?
    C11B C10B C9B . . 123.21(13) ?
    C11B C10B H10B . . 118.4 ?
    C9B C10B H10B . . 118.4 ?
    C10B C11B C12B . . 131.73(13) ?
    C10B C11B H11B . . 114.1 ?
    C12B C11B H11B . . 114.1 ?
    C13B C12B C17B . . 116.47(12) ?
    C13B C12B C11B . . 125.83(12) ?
    C17B C12B C11B . . 117.65(12) ?
    O5B C13B C14B . . 122.59(13) ?
    O5B C13B C12B . . 115.46(12) ?
    C14B C13B C12B . . 121.95(13) ?
    C15B C14B C13B . . 118.61(13) ?
    C15B C14B H14B . . 120.7 ?
    C13B C14B H14B . . 120.7 ?
    O6B C15B C14B . . 123.52(13) ?
    O6B C15B C16B . . 114.49(13) ?
    C14B C15B C16B . . 121.99(13) ?
    C17B C16B C15B . . 118.61(13) ?
    C17B C16B H16B . . 120.7 ?
    C15B C16B H16B . . 120.7 ?
    O7B C17B C16B . . 122.87(12) ?
    O7B C17B C12B . . 114.76(12) ?
    C16B C17B C12B . . 122.37(13) ?
    O2B C18B H18D . . 109.5 ?
    O2B C18B H18E . . 109.5 ?
    H18D C18B H18E . . 109.5 ?
    O2B C18B H18F . . 109.5 ?
    H18D C18B H18F . . 109.5 ?
    H18E C18B H18F . . 109.5 ?
    O3B C19B H19D . . 109.5 ?
    O3B C19B H19E . . 109.5 ?
    H19D C19B H19E . . 109.5 ?
    O3B C19B H19F . . 109.5 ?
    H19D C19B H19F . . 109.5 ?
    H19E C19B H19F . . 109.5 ?
    O4B C20B H20D . . 109.5 ?
    O4B C20B H20E . . 109.5 ?
    H20D C20B H20E . . 109.5 ?
    O4B C20B H20F . . 109.5 ?
    H20D C20B H20F . . 109.5 ?
    H20E C20B H20F . . 109.5 ?
    O5B C21B H21D . . 109.5 ?
    O5B C21B H21E . . 109.5 ?
    H21D C21B H21E . . 109.5 ?
    O5B C21B H21G . . 109.5 ?
    H21D C21B H21G . . 109.5 ?
    H21E C21B H21G . . 109.5 ?
    O6B C22B H22D . . 109.5 ?
    O6B C22B H22G . . 109.5 ?
    H22D C22B H22G . . 109.5 ?
    O6B C22B H22E . . 109.5 ?
    H22D C22B H22E . . 109.5 ?
    H22G C22B H22E . . 109.5 ?
    O7B C23B H23G . . 109.5 ?
    O7B C23B H23D . . 109.5 ?
    H23G C23B H23D . . 109.5 ?
    O7B C23B H23E . . 109.5 ?
    H23G C23B H23E . . 109.5 ?
    H23D C23B H23E . . 109.5 ?
loop_
    _geom_torsion_atom_site_label_1
    _geom_torsion_atom_site_label_2
    _geom_torsion_atom_site_label_3
    _geom_torsion_atom_site_label_4
    _geom_torsion_site_symmetry_1
    _geom_torsion_site_symmetry_2
    _geom_torsion_site_symmetry_3
    _geom_torsion_site_symmetry_4
    _geom_torsion
    _geom_torsion_publ_flag
    C18A O2A C1A C2A . . . . -1.5(2) ?
    C18A O2A C1A C6A . . . . 178.45(12) ?
    O2A C1A C2A C3A . . . . -179.22(13) ?
    C6A C1A C2A C3A . . . . 0.8(2) ?
    C19A O3A C3A C2A . . . . -7.2(2) ?
    C19A O3A C3A C4A . . . . 173.26(13) ?
    C1A C2A C3A O3A . . . . 179.02(13) ?
    C1A C2A C3A C4A . . . . -1.4(2) ?
    O3A C3A C4A C5A . . . . -179.30(13) ?
    C2A C3A C4A C5A . . . . 1.1(2) ?
    C20A O4A C5A C4A . . . . 4.1(2) ?
    C20A O4A C5A C6A . . . . -176.28(13) ?
    C3A C4A C5A O4A . . . . 179.50(13) ?
    C3A C4A C5A C6A . . . . -0.1(2) ?
    O2A C1A C6A C5A . . . . -179.87(12) ?
    C2A C1A C6A C5A . . . . 0.1(2) ?
    O2A C1A C6A C7A . . . . 2.78(19) ?
    C2A C1A C6A C7A . . . . -177.23(13) ?
    O4A C5A C6A C1A . . . . 179.88(12) ?
    C4A C5A C6A C1A . . . . -0.5(2) ?
    O4A C5A C6A C7A . . . . -2.9(2) ?
    C4A C5A C6A C7A . . . . 176.72(14) ?
    C1A C6A C7A C8A . . . . -179.23(15) ?
    C5A C6A C7A C8A . . . . 3.7(2) ?
    C6A C7A C8A C9A . . . . -175.78(14) ?
    C7A C8A C9A O1A . . . . 1.1(2) ?
    C7A C8A C9A C10A . . . . 179.37(14) ?
    O1A C9A C10A C11A . . . . 176.83(15) ?
    C8A C9A C10A C11A . . . . -1.4(2) ?
    C9A C10A C11A C12A . . . . -178.22(15) ?
    C10A C11A C12A C13A . . . . -6.6(3) ?
    C10A C11A C12A C17A . . . . 173.70(15) ?
    C21A O5A C13A C14A . . . . -0.1(2) ?
    C21A O5A C13A C12A . . . . -179.80(12) ?
    C17A C12A C13A O5A . . . . 179.72(12) ?
    C11A C12A C13A O5A . . . . 0.1(2) ?
    C17A C12A C13A C14A . . . . 0.0(2) ?
    C11A C12A C13A C14A . . . . -179.66(14) ?
    O5A C13A C14A C15A . . . . -179.28(13) ?
    C12A C13A C14A C15A . . . . 0.4(2) ?
    C22A O6A C15A C14A . . . . -0.7(2) ?
    C22A O6A C15A C16A . . . . 179.22(13) ?
    C13A C14A C15A O6A . . . . 179.70(14) ?
    C13A C14A C15A C16A . . . . -0.2(2) ?
    O6A C15A C16A C17A . . . . 179.69(13) ?
    C14A C15A C16A C17A . . . . -0.4(2) ?
    C23A O7A C17A C16A . . . . 0.8(2) ?
    C23A O7A C17A C12A . . . . -178.34(13) ?
    C15A C16A C17A O7A . . . . -178.23(14) ?
    C15A C16A C17A C12A . . . . 0.8(2) ?
    C13A C12A C17A O7A . . . . 178.48(12) ?
    C11A C12A C17A O7A . . . . -1.82(19) ?
    C13A C12A C17A C16A . . . . -0.6(2) ?
    C11A C12A C17A C16A . . . . 179.06(13) ?
    C18B O2B C1B C2B . . . . -0.7(2) ?
    C18B O2B C1B C6B . . . . 179.23(13) ?
    O2B C1B C2B C3B . . . . 178.78(13) ?
    C6B C1B C2B C3B . . . . -1.1(2) ?
    C19B O3B C3B C2B . . . . -5.5(2) ?
    C19B O3B C3B C4B . . . . 174.68(13) ?
    C1B C2B C3B O3B . . . . -179.09(14) ?
    C1B C2B C3B C4B . . . . 0.7(2) ?
    O3B C3B C4B C5B . . . . -179.89(13) ?
    C2B C3B C4B C5B . . . . 0.3(2) ?
    C20B O4B C5B C4B . . . . -0.6(2) ?
    C20B O4B C5B C6B . . . . 177.44(13) ?
    C3B C4B C5B O4B . . . . 176.94(13) ?
    C3B C4B C5B C6B . . . . -0.9(2) ?
    O2B C1B C6B C5B . . . . -179.37(12) ?
    C2B C1B C6B C5B . . . . 0.5(2) ?
    O2B C1B C6B C7B . . . . 1.53(19) ?
    C2B C1B C6B C7B . . . . -178.56(13) ?
    O4B C5B C6B C1B . . . . -177.51(12) ?
    C4B C5B C6B C1B . . . . 0.5(2) ?
    O4B C5B C6B C7B . . . . 1.5(2) ?
    C4B C5B C6B C7B . . . . 179.55(14) ?
    C1B C6B C7B C8B . . . . -169.16(14) ?
    C5B C6B C7B C8B . . . . 11.8(2) ?
    C6B C7B C8B C9B . . . . 179.71(13) ?
    C7B C8B C9B O1B . . . . 0.5(2) ?
    C7B C8B C9B C10B . . . . 179.49(13) ?
    O1B C9B C10B C11B . . . . 169.13(14) ?
    C8B C9B C10B C11B . . . . -9.9(2) ?
    C9B C10B C11B C12B . . . . -173.57(14) ?
    C10B C11B C12B C13B . . . . -0.5(3) ?
    C10B C11B C12B C17B . . . . 176.71(15) ?
    C21B O5B C13B C14B . . . . -0.9(2) ?
    C21B O5B C13B C12B . . . . 179.03(12) ?
    C17B C12B C13B O5B . . . . 179.84(12) ?
    C11B C12B C13B O5B . . . . -2.9(2) ?
    C17B C12B C13B C14B . . . . -0.3(2) ?
    C11B C12B C13B C14B . . . . 177.01(13) ?
    O5B C13B C14B C15B . . . . 179.29(13) ?
    C12B C13B C14B C15B . . . . -0.6(2) ?
    C22B O6B C15B C14B . . . . 1.6(2) ?
    C22B O6B C15B C16B . . . . -178.63(14) ?
    C13B C14B C15B O6B . . . . -179.60(13) ?
    C13B C14B C15B C16B . . . . 0.7(2) ?
    O6B C15B C16B C17B . . . . -179.62(13) ?
    C14B C15B C16B C17B . . . . 0.1(2) ?
    C23B O7B C17B C16B . . . . -4.9(2) ?
    C23B O7B C17B C12B . . . . 175.67(13) ?
    C15B C16B C17B O7B . . . . 179.56(13) ?
    C15B C16B C17B C12B . . . . -1.0(2) ?
    C13B C12B C17B O7B . . . . -179.45(12) ?
    C11B C12B C17B O7B . . . . 3.04(18) ?
    C13B C12B C17B C16B . . . . 1.1(2) ?
    C11B C12B C17B C16B . . . . -176.40(13) ?
loop_
    _geom_hbond_atom_site_label_D
    _geom_hbond_atom_site_label_H
    _geom_hbond_atom_site_label_A
    _geom_hbond_site_symmetry_A
    _geom_hbond_distance_DH
    _geom_hbond_distance_HA
    _geom_hbond_distance_DA
    _geom_hbond_angle_DHA
    _geom_hbond_publ_flag
    C7A H7AA O1A 1_555 0.93 2.42 2.787(2) 104 y
    C7A H7AA O2A 1_555 0.93 2.29 2.704(2) 106 y
    C8A H8AA O4A 1_555 0.93 2.18 2.7844(17) 121 y
    C7B H7BA O1B 1_555 0.93 2.49 2.8351(19) 102 y
    C7B H7BA O2B 1_555 0.93 2.33 2.704(2) 104 y
    C8B H8BA O4B 1_555 0.93 2.16 2.7643(18) 121 y
    C10A H10A O5A 1_555 0.93 2.26 2.852(2) 121 y
    C10B H10B O5B 1_555 0.93 2.26 2.855(2) 121 y
    C11A H11A O7A 1_555 0.93 2.23 2.6599(17) 108 y
    C11B H11B O7B 1_555 0.93 2.23 2.6700(17) 108 y
    C20A H20C O1B 1_555 0.96 2.47 3.339(2) 151 y
    C20B H20E O1A 1_656 0.96 2.37 3.0238(19) 125 y
    C23A H23C O1A 4_566 0.96 2.39 3.319(2) 162 y
    C23B H23D O1B 4_566 0.96 2.41 3.262(2) 148 y
    C18A H18C Cg1 3_665 0.96 2.65 3.4503(17) 141 y
    C21A H21C Cg2 3_555 0.96 2.94 3.5813(18) 126 y
    C21B H21E Cg3 3_464 0.96 2.72 3.5809(16) 150 y
