# Supplementary material for: (1E,4E)-1,5-Bis(2,4,6-trimeth­oxy­phen­yl)penta-1,4-dien-3-one
Source: Acta Crystallogr Sect E Struct Rep Online. 2010 Dec 4;67(Pt 1):o33–4. doi: 10.1107/S1600536810049299 (PMC3050352; doi:10.1107/S1600536810049299)
Supplement: Supplementary file 2 [file e-67-00o33-Isup2.hkl]

# 
# h,k,l, Fc-squared, Fo-squared, sigma(Fo-squared) and status flag 
# 
data_I
_shelx_title ' ac246m in P21/c  (100K)' 
_shelx_refln_list_code          4 
_shelx_F_calc_maximum      584.00 
_exptl_crystal_F_000      1760.00 
_reflns_d_resolution_high  0.7330 
 
loop_ 
 _symmetry_equiv_pos_as_xyz 
 'x, y, z' 
 '-x, y+1/2, -z+1/2' 
 '-x, -y, -z' 
 'x, -y-1/2, z-1/2' 
 
_cell_length_a    15.7417 
_cell_length_b    15.1192 
_cell_length_c    19.4803 
_cell_angle_alpha  90.000 
_cell_angle_beta  117.827 
_cell_angle_gamma  90.000 
 
_shelx_F_squared_multiplier     1.000 
 
loop_ 
 _refln_index_h 
 _refln_index_k 
 _refln_index_l 
 _refln_F_squared_calc 
 _refln_F_squared_meas 
 _refln_F_squared_sigma 
 _refln_observed_status 
   2   0   0    36983.82    37682.27    321.54 o 
   3   0   0     2233.86     2026.13     22.48 o 
   4   0   0    13713.18    13978.01    128.73 o 
   5   0   0      211.02      207.18      7.16 o 
   6   0   0    16761.03    17914.79    186.08 o 
   7   0   0     1497.39     1876.69     28.21 o 
   8   0   0     1747.45     2298.85     33.68 o 
   9   0   0     3379.41     3664.62     49.01 o 
  10   0   0       47.19       63.77     10.05 o 
  11   0   0       87.40      104.01     23.00 o 
  12   0   0      188.94      221.03     16.97 o 
  13   0   0     1135.80      957.92     31.33 o 
  14   0   0      210.14      192.57     18.35 o 
  15   0   0     1430.47     1124.34     36.51 o 
  16   0   0      367.08      352.23     25.09 o 
  17   0   0       23.41       82.05     35.00 o 
  18   0   0        0.93       28.82     32.43 o 
   2   1   0    11852.81    12543.63     68.44 o 
   3   1   0     3804.62     3472.99     24.01 o 
   4   1   0    16025.21    16969.29    101.26 o 
   5   1   0     1326.64     1309.95     11.32 o 
   6   1   0    11692.57    13167.88     88.32 o 
   7   1   0      376.92      421.03      7.76 o 
   8   1   0     3321.87     3683.29     31.27 o 
   9   1   0      148.49      135.16      7.44 o 
  10   1   0      640.97      659.09     15.82 o 
  11   1   0      108.05      142.40     16.98 o 
  12   1   0      189.70      180.06     12.07 o 
  13   1   0      851.96      674.46     18.99 o 
  14   1   0        4.67       10.05      8.90 o 
  15   1   0      136.28      111.31     11.90 o 
  16   1   0       24.90       19.22     10.16 o 
  17   1   0       10.44       19.50     32.60 o 
  18   1   0        4.55        0.04     21.54 o 
   0   2   0    10633.60    11568.37    127.64 o 
   1   2   0     2219.37     1878.52     21.16 o 
   2   2   0     9025.45     9747.64     53.84 o 
   3   2   0       39.73       42.12      2.29 o 
   4   2   0       97.85       79.17      3.29 o 
   5   2   0       88.92       87.31      3.79 o 
   6   2   0     1743.10     1729.67     17.22 o 
   7   2   0     1555.68     1566.47     16.96 o 
   8   2   0      700.08      757.78     12.37 o 
   9   2   0     2714.01     2903.45     32.41 o 
  10   2   0      238.84      236.34     10.37 o 
  11   2   0       26.83       36.59      7.30 o 
  12   2   0       42.24       16.68      8.58 o 
  13   2   0     1687.29     1503.85     30.41 o 
  14   2   0        0.28       -0.11      7.84 o 
  15   2   0       21.95       17.84      9.27 o 
  16   2   0       79.05       83.01     19.30 o 
  17   2   0       66.35      112.99     25.90 o 
  18   2   0        0.19        7.16     22.29 o 
   1   3   0        0.28       -0.54      1.84 o 
   2   3   0      337.42      289.15      6.22 o 
   3   3   0      391.99      366.50      5.18 o 
   4   3   0     2634.82     2642.59     18.88 o 
   5   3   0       15.81       20.63      2.98 o 
   6   3   0     5047.12     5806.92     45.80 o 
   7   3   0        7.87       13.02      3.49 o 
   8   3   0     1374.77     1501.12     18.56 o 
   9   3   0      856.08      862.15     16.26 o 
  10   3   0       11.17        9.07      6.25 o 
  11   3   0        2.29       -1.88      6.37 o 
  12   3   0      148.73      116.11     11.01 o 
  13   3   0       23.28       20.79      9.04 o 
  14   3   0        8.63        0.54      8.93 o 
  15   3   0     2434.62     2312.90     41.67 o 
  16   3   0       17.02        5.33     13.21 o 
  17   3   0      243.03      174.39     37.89 o 
  18   3   0       14.17       17.02     23.48 o 
   0   4   0   102421.59   104259.19   1118.09 o 
   1   4   0       69.72       80.95      3.62 o 
   2   4   0    63834.51    67458.98    675.80 o 
   3   4   0      256.39      233.93      5.30 o 
   4   4   0     3637.85     3654.04     24.63 o 
   5   4   0       78.88       75.56      3.62 o 
   6   4   0      130.47      126.45      5.67 o 
   7   4   0      675.86      737.31     12.92 o 
   8   4   0    11033.13    11727.83     88.15 o 
   9   4   0       29.93       17.61      5.36 o 
  10   4   0       35.02       49.05      7.39 o 
  11   4   0      905.21      822.63     18.72 o 
  12   4   0      165.72      150.08     11.66 o 
  13   4   0       44.60       39.39      9.96 o 
  14   4   0       31.74        7.96      9.25 o 
  15   4   0      370.19      377.91     19.06 o 
  16   4   0        0.00        9.35     20.69 o 
  17   4   0       52.01       81.70     25.09 o 
  18   4   0        0.70       22.96     23.70 o 
   1   5   0     1159.50     1102.99     17.19 o 
   2   5   0     5390.99     5690.06     44.08 o 
   3   5   0       74.82       54.71      3.76 o 
   4   5   0      498.52      532.58     10.48 o 
   5   5   0     1241.13     1363.73     14.55 o 
   6   5   0     1308.48     1540.63     15.26 o 
   7   5   0      227.00      181.16      6.96 o 
   8   5   0     2277.74     2211.65     29.59 o 
   9   5   0      114.71      132.65      9.99 o 
  10   5   0       52.46       39.61      7.89 o 
  11   5   0        0.75        0.47      7.69 o 
  12   5   0        0.05        0.95      8.33 o 
  13   5   0      472.32      404.96     19.92 o 
  14   5   0      117.09      114.04     14.77 o 
  15   5   0      696.89      675.83     27.05 o 
  16   5   0      254.52      255.08     30.21 o 
  17   5   0        1.71       13.78     22.31 o 
  18   5   0       11.57        1.68     22.49 o 
   0   6   0     1512.32     1621.10     27.06 o 
   1   6   0        1.74        6.37      3.64 o 
   2   6   0      283.41      235.91      7.19 o 
   3   6   0      255.02      228.57      7.73 o 
   4   6   0     1901.72     2008.82     19.50 o 
   5   6   0      239.18      247.51      6.54 o 
   6   6   0       82.59       90.38      4.75 o 
   7   6   0      908.29      969.85     12.79 o 
   8   6   0      100.14      144.91      8.34 o 
   9   6   0     5251.82     5091.72     55.20 o 
  10   6   0       13.50       18.39      7.27 o 
  11   6   0     1272.99     1035.91     23.91 o 
  12   6   0        0.40        2.85      8.62 o 
  13   6   0        4.02        2.56      8.87 o 
  14   6   0       66.50       56.85     13.37 o 
  15   6   0      106.71      101.23     26.37 o 
  16   6   0      483.95      495.50     54.29 o 
  17   6   0      208.02      211.30     30.23 o 
  18   6   0       28.04       56.86     51.14 o 
   1   7   0      324.64      307.09      8.32 o 
   2   7   0     5239.18     5682.53     52.63 o 
   3   7   0       81.28       81.16      4.55 o 
   4   7   0       68.19       83.47      5.92 o 
   5   7   0      178.84      194.84      6.53 o 
   6   7   0       21.04       36.98      4.01 o 
   7   7   0       62.34       47.46      5.79 o 
   8   7   0       14.35       21.58      5.80 o 
   9   7   0      924.91      827.92     17.46 o 
  10   7   0        7.85        5.59      7.01 o 
  11   7   0       24.87       20.48      9.10 o 
  12   7   0        1.31       -1.20      8.69 o 
  13   7   0       29.30       26.77     10.22 o 
  14   7   0        9.51       12.50     12.67 o 
  15   7   0     1358.33     1310.39     41.87 o 
  16   7   0       14.66       52.08     22.84 o 
  17   7   0      149.87      170.46     28.76 o 
   0   8   0      225.29      179.29      9.91 o 
   1   8   0      554.33      504.81     10.78 o 
   2   8   0     2390.93     2632.95     27.38 o 
   3   8   0      197.10      228.74      8.15 o 
   4   8   0     1218.65     1162.67     15.41 o 
   5   8   0      287.71      311.34      8.24 o 
   6   8   0       56.37       64.12      5.79 o 
   7   8   0      107.23      119.75      8.57 o 
   8   8   0       40.13       29.40      5.85 o 
   9   8   0     1363.60     1301.05     22.23 o 
  10   8   0      685.49      675.78     19.88 o 
  11   8   0      462.80      484.48     18.00 o 
  12   8   0        4.04        6.85      8.77 o 
  13   8   0      197.68      188.00     14.30 o 
  14   8   0       19.30       10.12     15.38 o 
  15   8   0      174.56      181.08     26.31 o 
  16   8   0       75.26       59.42     23.29 o 
  17   8   0      342.62      393.01     36.18 o 
   1   9   0     1613.61     1466.09     20.26 o 
   2   9   0        2.55       -3.53      3.65 o 
   3   9   0     2819.64     2660.39     38.45 o 
   4   9   0      177.99      232.17      8.28 o 
   5   9   0       22.05       18.54      4.36 o 
   6   9   0        0.17       -7.24      3.62 o 
   7   9   0      246.87      225.37      8.25 o 
   8   9   0        0.00        1.96      5.63 o 
   9   9   0       89.98       77.41      8.27 o 
  10   9   0       10.27       15.63      7.60 o 
  11   9   0      285.88      265.46     14.85 o 
  12   9   0       10.54       21.22      9.62 o 
  13   9   0      719.92      714.97     22.79 o 
  14   9   0      159.92      140.74     16.31 o 
  15   9   0       71.21       93.88     50.60 o 
  16   9   0       83.08       59.35     22.92 o 
  17   9   0       91.86      116.79     27.09 o 
   0  10   0     1858.25     1802.17     33.93 o 
   1  10   0       21.97       16.80      4.86 o 
   2  10   0      125.85      162.38      7.52 o 
   3  10   0      721.31      630.09     13.76 o 
   4  10   0      562.89      561.93     12.41 o 
   5  10   0       21.02       10.99      4.43 o 
   6  10   0     1174.49     1169.83     19.53 o 
   7  10   0      715.01      718.39     16.52 o 
   8  10   0       16.48       22.02      6.16 o 
   9  10   0        3.44       -1.57      7.27 o 
  10  10   0      186.52      183.39     13.53 o 
  11  10   0        0.93       -4.18      8.90 o 
  12  10   0      228.01      202.92     18.78 o 
  13  10   0      183.60      205.41     21.82 o 
  14  10   0       58.09       89.97     16.54 o 
  15  10   0       14.65       60.77     34.65 o 
  16  10   0      128.14      102.04     24.92 o 
   1  11   0      478.41      478.76     21.16 o 
   2  11   0      248.62      256.02     10.44 o 
   3  11   0     1086.63     1069.04     16.52 o 
   4  11   0       39.42       33.66      5.07 o 
   5  11   0      247.09      240.57      9.90 o 
   6  11   0      141.68      145.30      7.52 o 
   7  11   0      621.04      608.62     14.35 o 
   8  11   0      220.06      203.58     10.05 o 
   9  11   0       53.15       50.97      8.46 o 
  10  11   0      255.97      272.25     15.29 o 
  11  11   0      204.68      195.38     16.97 o 
  12  11   0       54.25       62.12     15.84 o 
  13  11   0      196.42      212.49     20.44 o 
  14  11   0        4.45       12.40     30.91 o 
  15  11   0       20.91       30.77     42.02 o 
  16  11   0       13.87       80.32     55.78 o 
   0  12   0        3.80        0.37      7.49 o 
   1  12   0      876.37      904.54     16.30 o 
   2  12   0     1223.60     1131.02     18.48 o 
   3  12   0      779.26      775.46     13.77 o 
   4  12   0      331.81      368.61     10.41 o 
   5  12   0      367.70      378.35     11.83 o 
   6  12   0       19.47       14.93      5.03 o 
   7  12   0      375.39      367.35     12.28 o 
   8  12   0      156.01      183.38     10.73 o 
   9  12   0      669.75      626.82     18.86 o 
  10  12   0       10.36        5.45      9.83 o 
  11  12   0       22.23       38.66     12.48 o 
  12  12   0       28.08       29.05     14.62 o 
  13  12   0       20.35       41.55     16.81 o 
  14  12   0       67.34      110.52     24.93 o 
  15  12   0       11.11      -35.53     29.81 o 
   1  13   0       18.38       -0.47      5.72 o 
   2  13   0       61.32       62.01      6.86 o 
   3  13   0      146.92      152.39      8.54 o 
   4  13   0       31.37       40.06      6.45 o 
   5  13   0      674.79      587.63     15.16 o 
   6  13   0      597.14      598.88     18.90 o 
   7  13   0     1057.37     1035.45     24.48 o 
   8  13   0        4.32       16.08      8.14 o 
   9  13   0      753.42      717.69     28.64 o 
  10  13   0       16.06       10.14     14.80 o 
  11  13   0       17.27       44.06     20.17 o 
  12  13   0       54.29       57.63     21.18 o 
  13  13   0        8.70        1.69     62.49 o 
  14  13   0       77.30       56.63     22.24 o 
   0  14   0      134.74      133.69     18.16 o 
   1  14   0      130.74      122.13     20.19 o 
   2  14   0       16.67        8.15      9.21 o 
   3  14   0      136.44      165.44     12.33 o 
   4  14   0      191.08      189.92     12.90 o 
   5  14   0      678.80      646.33     18.60 o 
   6  14   0        7.31       17.46      7.66 o 
   7  14   0        0.18        6.75     12.85 o 
   8  14   0      263.05      247.25     19.13 o 
   9  14   0        1.32       -1.57     17.81 o 
  10  14   0        0.40       12.05     27.44 o 
  11  14   0       19.58       40.62     26.87 o 
  12  14   0      256.07      235.54     39.56 o 
  13  14   0      389.58      420.04     48.17 o 
   1  15   0       32.39       47.22     10.82 o 
   2  15   0       71.96       80.19     12.36 o 
   3  15   0       63.37       65.55     11.73 o 
   4  15   0        7.90       10.73     10.12 o 
   5  15   0      672.35      670.89     24.02 o 
   6  15   0      328.89      362.90     23.80 o 
   7  15   0        2.05      -21.42     17.08 o 
   8  15   0        1.55       28.01     19.28 o 
   9  15   0        1.06       10.78     26.69 o 
  10  15   0       23.33       57.21     29.57 o 
  11  15   0        0.57       27.37     26.42 o 
  12  15   0       42.43       63.66     31.87 o 
  13  15   0        1.22        0.44     27.45 o 
   0  16   0       84.38       83.24     18.98 o 
   1  16   0      298.38      288.78     25.27 o 
   2  16   0      191.37      195.53     22.50 o 
   3  16   0      113.43      123.25     14.56 o 
   4  16   0      102.84      110.65     17.49 o 
   5  16   0      223.74      257.87     47.99 o 
   6  16   0        0.25      -34.34     22.52 o 
   7  16   0        3.41       39.43     28.87 o 
   8  16   0      243.60      255.24     42.09 o 
   9  16   0       22.06       31.90     29.22 o 
  10  16   0       12.42       38.88     30.89 o 
  11  16   0      229.06      269.40     44.78 o 
   1  17   0      457.71      377.51     31.62 o 
   2  17   0       23.62       30.03     19.35 o 
   3  17   0       69.27       67.26     19.01 o 
   4  17   0        2.55       17.85     15.00 o 
   5  17   0     1896.71     1793.40     87.72 o 
   6  17   0      125.92      109.37     35.56 o 
   7  17   0      726.46      668.25     58.46 o 
   8  17   0        3.19       21.79     29.08 o 
   9  17   0       81.41       72.73     34.04 o 
  10  17   0       91.16      145.43     37.37 o 
   0  18   0       36.31       58.14     28.75 o 
   1  18   0       61.03       50.62     43.73 o 
   2  18   0       30.99       53.20     18.53 o 
   3  18   0        6.91        7.88     17.96 o 
   4  18   0       10.14       37.56     18.18 o 
   5  18   0      974.14     1103.83     71.48 o 
   6  18   0       45.48       27.81     29.08 o 
   7  18   0        6.93       40.65     29.14 o 
   8  18   0       13.65       21.40     30.36 o 
   9  18   0        2.39       -7.74     28.54 o 
   1  19   0       18.32       14.63     17.07 o 
   2  19   0      238.70      263.48     29.03 o 
   3  19   0       64.08       79.90     20.99 o 
   4  19   0       97.20      142.01     37.86 o 
   5  19   0        8.04       47.42     32.46 o 
   6  19   0      343.91      430.28     53.03 o 
   7  19   0        2.64       58.14     33.07 o 
   0  20   0        7.52       43.93     26.55 o 
   1  20   0        6.34       66.11     20.55 o 
   2  20   0        5.42       36.95     68.46 o 
   3  20   0      350.39      340.53     49.02 o 
   4  20   0      135.98      167.43     41.48 o 
 -19   1   1      158.54      137.82     28.55 o 
 -18   1   1      130.79       80.80     32.90 o 
 -17   1   1       35.97       74.69     22.93 o 
 -16   1   1       66.81       38.77     10.82 o 
 -15   1   1      738.49      611.09     20.51 o 
 -14   1   1       80.16       69.88     10.36 o 
 -13   1   1       15.09       -6.24      7.33 o 
 -12   1   1       10.10        5.01      8.17 o 
 -11   1   1       49.32       42.74      6.88 o 
 -10   1   1      168.69      179.01     10.10 o 
  -9   1   1      975.37     1053.20     14.20 o 
  -8   1   1      837.85      941.51     12.62 o 
  -7   1   1     9970.70    10630.98     76.72 o 
  -6   1   1       15.45       23.50      2.72 o 
  -5   1   1      144.00      123.31      5.29 o 
  -4   1   1     8699.11     8788.69     71.89 o 
  -3   1   1     1194.66     1091.12      9.08 o 
  -2   1   1      395.76      436.54      4.37 o 
   1   1   1      559.86      449.41      9.75 o 
   2   1   1      704.90      814.79      6.49 o 
   3   1   1     1343.24     1249.80     10.28 o 
   4   1   1     2653.02     2580.57     19.25 o 
   5   1   1     3237.23     3357.67     27.11 o 
   6   1   1      579.40      502.72     10.08 o 
   7   1   1     4419.67     4868.57     38.65 o 
   8   1   1        2.91       12.29      6.10 o 
   9   1   1     1897.70     1902.93     26.17 o 
  10   1   1       52.65       68.29      7.16 o 
  11   1   1        5.11       -0.68      6.63 o 
  12   1   1        7.07        1.66      7.12 o 
  13   1   1     4885.65     4119.07     51.50 o 
  14   1   1      125.71      134.02     12.00 o 
  15   1   1       88.11       29.13     10.89 o 
  16   1   1        5.14       31.96     21.27 o 
  17   1   1      604.69      517.64     55.57 o 
  18   1   1        1.15        3.95     22.68 o 
 -19   2   1       46.44       78.61     26.37 o 
 -18   2   1      120.98      191.76     58.73 o 
 -17   2   1      290.09      256.29     30.49 o 
 -16   2   1      210.49      209.20     14.56 o 
 -15   2   1       32.05       23.27     11.04 o 
 -14   2   1       55.95       61.30     10.39 o 
 -13   2   1      461.56      372.23     16.04 o 
 -12   2   1        0.06        1.34      7.12 o 
 -11   2   1     2997.86     2959.04     36.67 o 
 -10   2   1      121.73      155.12      8.88 o 
  -9   2   1     3797.11     4178.39     39.49 o 
  -8   2   1       44.33       47.60      4.65 o 
  -7   2   1      148.66      189.97      6.60 o 
  -6   2   1      103.27      126.28      4.69 o 
  -5   2   1      107.86      103.20      3.70 o 
  -4   2   1     6650.83     6806.96     40.67 o 
  -3   2   1      301.09      320.17      5.70 o 
  -2   2   1      810.26      886.98      7.54 o 
  -1   2   1      386.40       -8.08      4.04 o 
   0   2   1     1254.61     1235.35     13.35 o 
   1   2   1       43.02       47.10      2.13 o 
   2   2   1        4.81       -4.08      2.04 o 
   3   2   1     1035.82      935.56      9.59 o 
   4   2   1      158.81      142.40      3.67 o 
   5   2   1     4335.54     4255.92     31.41 o 
   6   2   1      451.25      543.04      9.24 o 
   7   2   1    13471.18    14312.72     98.74 o 
   8   2   1      591.94      642.48     12.04 o 
   9   2   1        1.63        9.74      5.30 o 
  10   2   1       27.36       28.34      6.50 o 
  11   2   1     1995.08     1840.18     32.27 o 
  12   2   1      111.72      107.31     11.34 o 
  13   2   1      661.08      568.44     20.04 o 
  14   2   1      389.66      322.89     15.62 o 
  15   2   1      974.92      769.08     22.90 o 
  16   2   1        6.19       42.01     21.96 o 
  17   2   1      409.19      380.73     35.92 o 
  18   2   1        6.09       42.30     27.91 o 
 -19   3   1       14.47       11.26     29.11 o 
 -18   3   1        6.90       42.48     23.71 o 
 -17   3   1       58.47       92.73     24.81 o 
 -16   3   1       52.77       51.40     11.40 o 
 -15   3   1     2028.00     1710.72     34.50 o 
 -14   3   1       40.06       49.56     15.61 o 
 -13   3   1       21.61       19.00      8.71 o 
 -12   3   1       12.99       11.23     10.37 o 
 -11   3   1     3012.70     2818.25     35.84 o 
 -10   3   1       17.44       16.49      6.23 o 
  -9   3   1     1313.24     1352.72     21.21 o 
  -8   3   1     1569.22     1500.75     20.90 o 
  -7   3   1     4388.89     4385.79     36.91 o 
  -6   3   1       42.37       49.56      4.22 o 
  -5   3   1      457.25      445.73      6.25 o 
  -4   3   1       14.07       19.07      2.33 o 
  -3   3   1      100.06       83.99      2.94 o 
  -2   3   1       37.22       46.11      2.31 o 
  -1   3   1       53.45       42.67      2.21 o 
   0   3   1     1483.29     1461.99     13.09 o 
   1   3   1      323.91      278.50      5.29 o 
   2   3   1    20610.98    21647.78    137.46 o 
   3   3   1      116.34      122.48      3.42 o 
   4   3   1     6008.36     6489.16     42.10 o 
   5   3   1     2748.45     3017.77     23.11 o 
   6   3   1     2504.89     2687.54     22.92 o 
   7   3   1     2499.77     2645.55     24.72 o 
   8   3   1       44.89       41.92      5.00 o 
   9   3   1      461.19      575.70     12.88 o 
  10   3   1        0.47       -3.95      5.71 o 
  11   3   1        1.83       -2.02      6.00 o 
  12   3   1        9.76        3.66      8.09 o 
  13   3   1      581.26      416.01     25.41 o 
  14   3   1        0.03        4.29      9.17 o 
  15   3   1      889.50      777.98     24.09 o 
  16   3   1        0.74       18.63     20.54 o 
  17   3   1      108.46       87.27     25.48 o 
  18   3   1        2.39       33.98     26.48 o 
 -18   4   1       14.54       45.39     23.69 o 
 -17   4   1     1230.93     1158.93     52.05 o 
 -16   4   1       44.87        8.58     11.02 o 
 -15   4   1     1125.29     1052.02     27.45 o 
 -14   4   1       13.71       10.11      8.91 o 
 -13   4   1        2.69       13.83      8.36 o 
 -12   4   1      132.80      125.10     13.22 o 
 -11   4   1      171.18      157.02     10.03 o 
 -10   4   1      833.53      934.42     18.79 o 
  -9   4   1      432.54      413.52     12.91 o 
  -8   4   1     2142.81     2164.06     24.76 o 
  -7   4   1        6.38        0.39      3.75 o 
  -6   4   1     1005.39     1067.73     12.31 o 
  -5   4   1      283.02      319.85      6.61 o 
  -4   4   1     6894.21     7006.55     49.37 o 
  -3   4   1      874.32      828.12      9.25 o 
  -2   4   1   341061.44   319579.47   2542.66 o 
  -1   4   1     1431.96     1352.47     12.68 o 
   0   4   1      846.04      813.73      9.56 o 
   1   4   1     1304.98     1232.50     12.67 o 
   2   4   1     6907.72     6928.69     49.57 o 
   3   4   1      427.03      427.63      6.34 o 
   4   4   1       41.95       56.82      4.42 o 
   5   4   1        3.11       -1.44      2.95 o 
   6   4   1     2381.11     2522.18     22.24 o 
   7   4   1     1267.81     1320.17     17.00 o 
   8   4   1     3825.40     4235.60     40.42 o 
   9   4   1       21.62       28.01      6.98 o 
  10   4   1      253.93      259.67     10.82 o 
  11   4   1      336.63      269.47     16.14 o 
  12   4   1       22.88       36.18      9.24 o 
  13   4   1      134.78      122.74     12.34 o 
  14   4   1      303.00      275.64     16.45 o 
  15   4   1        2.21        4.32     12.56 o 
  16   4   1        0.24       -2.92     20.27 o 
  17   4   1        0.19       41.15     23.57 o 
  18   4   1       47.89       34.22     24.21 o 
 -18   5   1       18.10       31.04     57.61 o 
 -17   5   1       94.16      124.33     26.97 o 
 -16   5   1       39.25       64.74     25.67 o 
 -15   5   1      223.48      222.58     17.93 o 
 -14   5   1        0.01      -20.39     10.19 o 
 -13   5   1      141.02      140.34     12.10 o 
 -12   5   1      213.82      202.94     21.66 o 
 -11   5   1      983.77      933.57     22.11 o 
 -10   5   1      151.63      154.44     13.65 o 
  -9   5   1     1915.53     1846.28     26.96 o 
  -8   5   1     4172.50     4189.99     42.66 o 
  -7   5   1       25.48       13.31      3.07 o 
  -6   5   1     3301.65     3513.83     32.41 o 
  -5   5   1       13.30       13.30      2.84 o 
  -4   5   1     1463.37     1690.69     16.55 o 
  -3   5   1      157.83      152.26      4.95 o 
  -2   5   1     2981.35     2942.58     22.84 o 
  -1   5   1     2569.97     2291.89     22.21 o 
   0   5   1       22.31       24.62      3.00 o 
   1   5   1    13162.07    12358.65    105.12 o 
   2   5   1     2027.84     2344.01     21.63 o 
   3   5   1      321.49      292.64      6.64 o 
   4   5   1     1422.28     1651.71     16.70 o 
   5   5   1     7068.83     7239.28     52.02 o 
   6   5   1     1862.43     1916.02     20.76 o 
   7   5   1     2026.33     2006.56     21.26 o 
   8   5   1      660.77      656.48     14.60 o 
   9   5   1        0.03       -6.07      5.41 o 
  10   5   1      223.83      250.65     12.00 o 
  11   5   1      702.65      578.08     18.55 o 
  12   5   1        9.37        5.12      8.32 o 
  13   5   1      657.70      525.01     22.60 o 
  14   5   1       51.21       51.23     13.80 o 
  15   5   1        0.48       21.74     16.42 o 
  16   5   1       36.73       52.24     23.68 o 
  17   5   1       31.34       31.92     24.12 o 
  18   5   1        2.45       45.71     25.07 o 
 -18   6   1      184.11      200.53     46.43 o 
 -17   6   1      145.90      162.59     39.96 o 
 -16   6   1        5.26        4.09     34.36 o 
 -15   6   1      184.28      180.33     17.37 o 
 -14   6   1       10.68       20.83     11.33 o 
 -13   6   1      279.68      233.70     14.30 o 
 -12   6   1        7.25        9.93      8.76 o 
 -11   6   1     2456.22     2355.02     36.50 o 
 -10   6   1        5.35        1.50      6.74 o 
  -9   6   1     1316.23     1285.39     22.41 o 
  -8   6   1      365.31      381.52      9.27 o 
  -7   6   1     2617.42     2533.61     23.74 o 
  -6   6   1        5.63        6.81      3.13 o 
  -5   6   1      909.31      864.64     11.69 o 
  -4   6   1      663.72      776.17     15.47 o 
  -3   6   1     1125.98     1029.21     12.69 o 
  -2   6   1     5676.93     6023.75     50.77 o 
  -1   6   1      117.05      112.89      5.62 o 
   0   6   1        7.23       -2.87      3.87 o 
   1   6   1      158.90      164.01      6.09 o 
   2   6   1     4284.69     4254.44     38.01 o 
   3   6   1      155.17      145.88      5.19 o 
   4   6   1     3975.31     3807.29     31.79 o 
   5   6   1      265.70      251.25      6.79 o 
   6   6   1        9.93       13.39      3.06 o 
   7   6   1      263.75      323.37      9.93 o 
   8   6   1      474.82      515.71     12.47 o 
   9   6   1      539.90      526.09     14.36 o 
  10   6   1       66.93       71.11      8.73 o 
  11   6   1      373.40      331.73     17.07 o 
  12   6   1       17.74       10.85      8.95 o 
  13   6   1        3.94      -12.76     18.10 o 
  14   6   1        2.51       -9.70     11.50 o 
  15   6   1     1142.18     1139.26     49.62 o 
  16   6   1       16.63       33.60     22.77 o 
  17   6   1        6.34       47.35     25.44 o 
 -18   7   1       96.05      130.07     53.37 o 
 -17   7   1      719.34      702.15     43.32 o 
 -16   7   1        3.47       -7.07     31.41 o 
 -15   7   1       13.37       18.77     15.97 o 
 -14   7   1      190.05      191.32     16.52 o 
 -13   7   1       13.43       12.91      9.34 o 
 -12   7   1       31.57       29.94      9.57 o 
 -11   7   1       32.66       40.43      9.43 o 
 -10   7   1      237.53      228.65     11.93 o 
  -9   7   1     3245.01     2924.43     34.81 o 
  -8   7   1       11.73       23.78      6.13 o 
  -7   7   1      367.78      441.02      9.87 o 
  -6   7   1      503.01      506.04      9.40 o 
  -5   7   1      913.63      894.24     13.10 o 
  -4   7   1       54.13       87.14      8.74 o 
  -3   7   1       32.30       36.63      3.65 o 
  -2   7   1     2190.37     2192.63     23.01 o 
  -1   7   1      322.48      314.81      9.42 o 
   0   7   1     3050.43     2958.91     35.91 o 
   1   7   1     1228.86     1230.85     19.08 o 
   2   7   1     1606.34     1929.23     21.37 o 
   3   7   1      307.40      310.89      7.88 o 
   4   7   1      276.94      237.80      7.00 o 
   5   7   1     1489.94     1439.77     16.81 o 
   6   7   1       46.79       34.01      4.26 o 
   7   7   1       36.82       23.78      5.42 o 
   8   7   1       89.31       87.54      7.14 o 
   9   7   1      740.40      713.65     16.45 o 
  10   7   1        0.32        4.50      7.99 o 
  11   7   1      211.71      204.47     13.29 o 
  12   7   1      113.80      102.16     11.79 o 
  13   7   1        8.72      -16.08     13.12 o 
  14   7   1      102.15       86.49     17.93 o 
  15   7   1       34.35       69.46     22.16 o 
  16   7   1       10.88       35.29     22.60 o 
  17   7   1      132.55      106.16     28.27 o 
 -17   8   1        0.42       12.20     21.04 o 
 -16   8   1       99.33       95.48     23.89 o 
 -15   8   1       59.89       82.86     18.34 o 
 -14   8   1       53.49       69.71     11.86 o 
 -13   8   1        9.53        9.41     12.02 o 
 -12   8   1       68.52       68.70     16.42 o 
 -11   8   1     1785.46     1618.30     30.46 o 
 -10   8   1     2598.26     2627.59     36.39 o 
  -9   8   1     1007.23      941.09     18.55 o 
  -8   8   1       13.07       10.31      6.08 o 
  -7   8   1      361.90      357.69      9.90 o 
  -6   8   1      301.44      308.65      9.14 o 
  -5   8   1      826.89      778.11     12.82 o 
  -4   8   1     2174.54     2570.12     25.70 o 
  -3   8   1     2941.67     2984.10     26.74 o 
  -2   8   1    12016.12    12465.87    100.13 o 
  -1   8   1        4.69        3.27      4.45 o 
   0   8   1     2823.96     2556.24     28.33 o 
   1   8   1        8.04        7.39      3.83 o 
   2   8   1      774.76      745.59     14.45 o 
   3   8   1       34.85       25.38      4.11 o 
   4   8   1      138.62      157.93      6.75 o 
   5   8   1      384.45      389.62      9.19 o 
   6   8   1     1561.93     1700.20     19.73 o 
   7   8   1       90.12       85.42      6.92 o 
   8   8   1        5.44       -0.80      5.46 o 
   9   8   1      293.29      304.02     11.91 o 
  10   8   1        1.74       -9.94      8.18 o 
  11   8   1      419.67      375.74     16.58 o 
  12   8   1       35.58       31.10     12.89 o 
  13   8   1      382.44      387.39     18.28 o 
  14   8   1        1.36      -14.82     16.39 o 
  15   8   1      871.19      991.22    107.57 o 
  16   8   1       44.50       51.58     23.76 o 
  17   8   1       34.23       86.38     29.30 o 
 -17   9   1       16.04       82.54     24.24 o 
 -16   9   1       82.73       87.45     46.13 o 
 -15   9   1        6.35       28.31     19.36 o 
 -14   9   1      106.48      117.72     22.97 o 
 -13   9   1      211.26      214.08     15.43 o 
 -12   9   1      184.17      170.79     13.46 o 
 -11   9   1     1848.94     1738.09     32.17 o 
 -10   9   1      110.61       99.75      9.94 o 
  -9   9   1      138.59      121.20      9.17 o 
  -8   9   1       19.74       20.13      7.51 o 
  -7   9   1     1618.04     1469.81     24.48 o 
  -6   9   1      367.65      387.46     13.31 o 
  -5   9   1        8.34        4.85      3.75 o 
  -4   9   1     1219.76     1310.79     16.29 o 
  -3   9   1      367.44      346.05      8.50 o 
  -2   9   1      424.61      421.81      9.95 o 
  -1   9   1       47.74       58.15      6.52 o 
   0   9   1        0.02        7.38      4.08 o 
   1   9   1     1184.17     1082.50     16.97 o 
   2   9   1      160.05      204.56     11.28 o 
   3   9   1      111.50      136.83      9.26 o 
   4   9   1     1488.52     1529.31     18.47 o 
   5   9   1       43.71       19.59      4.49 o 
   6   9   1      150.06      143.99      6.91 o 
   7   9   1        2.87        2.75      5.24 o 
   8   9   1       36.96       41.95      7.21 o 
   9   9   1      175.74      182.21     11.55 o 
  10   9   1       40.58       50.85      8.28 o 
  11   9   1      226.68      211.64     14.19 o 
  12   9   1       62.17       59.56     11.21 o 
  13   9   1       44.52       68.47     13.78 o 
  14   9   1       62.15       81.73     21.91 o 
  15   9   1        1.50        2.00     19.86 o 
  16   9   1        3.40        6.04     51.73 o 
 -16  10   1       13.54       41.88     27.98 o 
 -15  10   1       22.75       58.82     33.06 o 
 -14  10   1       34.08       64.08     20.04 o 
 -13  10   1        7.82        5.05     10.34 o 
 -12  10   1       44.37       41.98     10.68 o 
 -11  10   1      594.90      556.67     19.70 o 
 -10  10   1      528.68      485.47     16.60 o 
  -9  10   1       51.59       50.11      7.97 o 
  -8  10   1        6.34       -0.52      6.28 o 
  -7  10   1     1591.79     1496.18     20.50 o 
  -6  10   1     1346.48     1385.77     19.11 o 
  -5  10   1       42.69       25.40      5.08 o 
  -4  10   1      188.98      204.28      7.30 o 
  -3  10   1     1648.83     1495.17     17.79 o 
  -2  10   1       42.62       31.56      5.16 o 
  -1  10   1        9.21        3.44      4.37 o 
   0  10   1      479.82      484.94     11.92 o 
   1  10   1      454.21      447.73     11.86 o 
   2  10   1        6.51        9.09      4.32 o 
   3  10   1       13.80        8.51      4.02 o 
   4  10   1      510.45      497.18     10.69 o 
   5  10   1      524.59      512.68     11.22 o 
   6  10   1        0.58        6.10      4.56 o 
   7  10   1      273.86      268.53     10.46 o 
   8  10   1      336.17      364.67     12.08 o 
   9  10   1      649.69      557.71     15.57 o 
  10  10   1      570.40      577.83     24.18 o 
  11  10   1      106.51      135.30     12.90 o 
  12  10   1       92.49       89.72     12.47 o 
  13  10   1      176.53      207.39     20.14 o 
  14  10   1      241.41      259.79     28.19 o 
  15  10   1        1.86        9.67     60.30 o 
  16  10   1       49.34       58.75     61.47 o 
 -16  11   1        5.12       51.65     31.68 o 
 -15  11   1        0.25       13.46     25.76 o 
 -14  11   1        3.79       10.64     14.93 o 
 -13  11   1        0.09      -12.44     11.74 o 
 -12  11   1       24.72       26.50     10.69 o 
 -11  11   1       17.72       18.06      9.31 o 
 -10  11   1       36.14       30.32      8.70 o 
  -9  11   1       26.31       24.62      8.31 o 
  -8  11   1      115.35      102.52      8.53 o 
  -7  11   1     1769.35     1713.21     24.63 o 
  -6  11   1      122.15      117.22      8.44 o 
  -5  11   1       36.54       37.44      5.32 o 
  -4  11   1      885.31      962.03     14.75 o 
  -3  11   1       17.30       13.49      4.30 o 
  -2  11   1      733.92      768.81     14.25 o 
  -1  11   1        6.38        7.14      4.36 o 
   0  11   1      419.89      495.97     15.69 o 
   1  11   1       13.71       14.24      5.19 o 
   2  11   1      606.25      579.26     12.90 o 
   3  11   1      277.80      263.76     10.37 o 
   4  11   1      295.76      324.36      9.43 o 
   5  11   1       99.68      109.78      6.89 o 
   6  11   1      167.42      193.34      8.40 o 
   7  11   1      804.53      753.74     20.99 o 
   8  11   1       96.21       92.74      8.77 o 
   9  11   1        2.73        4.66      7.45 o 
  10  11   1        6.94       -0.34      9.09 o 
  11  11   1       13.26       21.39     10.46 o 
  12  11   1      198.22      211.27     17.36 o 
  13  11   1      497.32      495.26     26.98 o 
  14  11   1       17.98       30.11     15.28 o 
  15  11   1       51.00       74.54     58.81 o 
 -15  12   1      175.38      219.87     22.40 o 
 -14  12   1       28.72       52.65     19.31 o 
 -13  12   1      324.72      339.08     23.94 o 
 -12  12   1      132.80      130.10     15.61 o 
 -11  12   1        6.06        3.97      9.95 o 
 -10  12   1        3.02        9.64      8.22 o 
  -9  12   1      365.85      317.83     14.68 o 
  -8  12   1      237.16      236.17     11.49 o 
  -7  12   1      632.49      616.91     22.01 o 
  -6  12   1      273.05      290.91     10.36 o 
  -5  12   1      185.64      194.70      8.29 o 
  -4  12   1       44.02       35.34      5.46 o 
  -3  12   1      795.11      764.83     13.55 o 
  -2  12   1       61.67       73.58      6.46 o 
  -1  12   1       18.99       24.57      5.30 o 
   0  12   1        0.16        2.04      4.97 o 
   1  12   1       61.77       90.14     12.12 o 
   2  12   1      567.89      604.80     13.69 o 
   3  12   1       17.78       18.44      5.14 o 
   4  12   1      502.75      547.83     17.18 o 
   5  12   1       34.97       37.47      5.67 o 
   6  12   1      232.41      260.51     10.63 o 
   7  12   1      763.50      748.33     17.43 o 
   8  12   1       52.77       65.51     11.47 o 
   9  12   1      318.74      282.83     14.12 o 
  10  12   1       92.28       99.12     12.28 o 
  11  12   1       43.03       47.98     13.24 o 
  12  12   1       29.43       31.69     20.57 o 
  13  12   1      199.92      207.75     40.02 o 
  14  12   1        3.38       28.61     19.78 o 
  15  12   1        1.31      -10.15     32.14 o 
 -15  13   1      150.98      133.74     25.67 o 
 -14  13   1        8.68       14.52     51.41 o 
 -13  13   1       41.26       15.40     18.99 o 
 -12  13   1        3.96       22.33     14.42 o 
 -11  13   1      105.00      118.50     15.15 o 
 -10  13   1        7.18       26.83     10.69 o 
  -9  13   1       35.52       46.84      9.23 o 
  -8  13   1      555.04      584.36     17.77 o 
  -7  13   1     4334.85     4220.01     46.64 o 
  -6  13   1      177.85      228.86      9.47 o 
  -5  13   1      823.17      778.77     14.81 o 
  -4  13   1       24.10       29.44      6.82 o 
  -3  13   1       34.29       28.05      6.61 o 
  -2  13   1        9.46       18.11      6.07 o 
  -1  13   1      186.55      197.40     10.29 o 
   0  13   1      128.84      141.51     12.42 o 
   1  13   1      599.79      586.29     15.81 o 
   2  13   1       94.95       96.31      9.43 o 
   3  13   1       35.30       33.41      6.70 o 
   4  13   1      138.25      149.80     10.27 o 
   5  13   1       68.50       50.96      6.86 o 
   6  13   1      418.61      430.96     14.49 o 
   7  13   1      196.40      154.06     11.46 o 
   8  13   1      494.95      469.06     18.96 o 
   9  13   1      511.01      515.59     20.45 o 
  10  13   1      257.03      246.24     21.86 o 
  11  13   1      199.81      218.90     26.23 o 
  12  13   1      628.84      666.35     38.92 o 
  13  13   1       27.64       19.93     19.94 o 
  14  13   1        4.77       22.61     20.48 o 
 -14  14   1     1124.59     1198.34     71.66 o 
 -13  14   1       58.03       90.08     33.12 o 
 -12  14   1      108.46      107.25     31.71 o 
 -11  14   1        2.53       29.36     27.01 o 
 -10  14   1       82.79      147.79     24.34 o 
  -9  14   1       92.41       83.99     25.57 o 
  -8  14   1      196.15      189.05     19.40 o 
  -7  14   1      642.10      556.55     26.77 o 
  -6  14   1      352.45      341.79     17.84 o 
  -5  14   1      278.91      260.05     16.18 o 
  -4  14   1       40.97       58.92     11.11 o 
  -3  14   1        7.44       19.13      9.45 o 
  -2  14   1      190.55      205.54     14.71 o 
  -1  14   1       55.83       81.70     15.02 o 
   0  14   1       18.36       33.79      9.96 o 
   1  14   1      147.75      157.17     10.26 o 
   2  14   1        0.00       -0.94      6.19 o 
   3  14   1        5.33        5.10      5.77 o 
   4  14   1       99.17       94.34      8.07 o 
   5  14   1      587.89      606.77     17.26 o 
   6  14   1       13.06       17.87      8.29 o 
   7  14   1      201.71      215.83     14.68 o 
   8  14   1        4.04       -6.06     10.65 o 
   9  14   1       22.00       -1.08     12.82 o 
  10  14   1        8.52        8.45     17.43 o 
  11  14   1        5.32       59.34     21.21 o 
  12  14   1        0.19       -5.81     19.18 o 
  13  14   1        0.39       34.07     22.02 o 
 -13  15   1        0.67       12.74     27.59 o 
 -12  15   1        0.11       24.72     29.92 o 
 -11  15   1        0.92        3.01     27.25 o 
 -10  15   1        1.63       22.84     28.92 o 
  -9  15   1       75.04       88.26     32.13 o 
  -8  15   1       46.69       66.69     21.20 o 
  -7  15   1      393.42      393.73     25.12 o 
  -6  15   1       11.80       25.04     15.48 o 
  -5  15   1      456.98      480.33     21.09 o 
  -4  15   1       12.14       29.04     10.70 o 
  -3  15   1       48.11       47.57     10.96 o 
  -2  15   1      257.30      311.77     17.77 o 
  -1  15   1       10.73       34.03     10.91 o 
   0  15   1      188.42      190.38     14.93 o 
   1  15   1      128.82      134.23     13.52 o 
   2  15   1       66.20       66.73     15.64 o 
   3  15   1        3.97        6.42      9.66 o 
   4  15   1       78.45       92.54     13.52 o 
   5  15   1      697.46      659.77     30.46 o 
   6  15   1      111.11      102.79     17.32 o 
   7  15   1      155.37      119.82     23.22 o 
   8  15   1       13.05       24.30     27.23 o 
   9  15   1      109.78      120.77     33.14 o 
  10  15   1       56.96       33.10     28.95 o 
  11  15   1      117.82      134.63     36.74 o 
  12  15   1        0.99       28.15     29.05 o 
 -12  16   1        1.05       38.18     31.28 o 
 -11  16   1      165.52      184.71     40.65 o 
 -10  16   1        8.86       43.06     30.17 o 
  -9  16   1       43.25       25.37     29.49 o 
  -8  16   1       53.05       31.69     28.77 o 
  -7  16   1      558.86      616.91     56.07 o 
  -6  16   1      246.86      225.07     27.18 o 
  -5  16   1      994.14     1018.75     34.06 o 
  -4  16   1      109.85      113.87     22.77 o 
  -3  16   1        6.08       26.06     11.05 o 
  -2  16   1        6.95       34.05     11.42 o 
  -1  16   1      208.12      221.19     17.01 o 
   0  16   1       19.12       27.06     11.19 o 
   1  16   1      117.79      115.80     19.08 o 
   2  16   1       43.01       44.20     15.21 o 
   3  16   1       28.67       49.34     12.36 o 
   4  16   1       66.66      100.20     15.72 o 
   5  16   1      311.70      233.86     39.49 o 
   6  16   1       82.28       94.86     31.92 o 
   7  16   1      196.85      205.39     39.49 o 
   8  16   1       86.37      119.91     35.43 o 
   9  16   1        6.82       29.13     29.17 o 
  10  16   1       10.19       42.31     30.29 o 
  11  16   1       17.82       42.10     30.86 o 
 -11  17   1        3.61       24.10     28.49 o 
 -10  17   1      202.94      279.07     47.15 o 
  -9  17   1       26.38       43.07     31.91 o 
  -8  17   1      351.65      332.15     46.99 o 
  -7  17   1     2176.28     2155.02     98.52 o 
  -6  17   1       10.52       12.08     29.66 o 
  -5  17   1     1128.36     1246.90     73.75 o 
  -4  17   1       13.34       16.04     16.05 o 
  -3  17   1      166.18      239.58     35.66 o 
  -2  17   1       42.39       56.09     18.27 o 
  -1  17   1      109.74      104.43     32.40 o 
   0  17   1        3.58       22.27     16.22 o 
   1  17   1      858.52      846.42     43.64 o 
   2  17   1        0.48       10.18     16.23 o 
   3  17   1       90.03      124.44     20.81 o 
   4  17   1      119.31      130.22     36.19 o 
   5  17   1     1087.31      888.73     62.87 o 
   6  17   1      176.23      210.60     40.60 o 
   7  17   1      160.85      153.10     38.08 o 
   8  17   1      205.75      184.71     39.58 o 
   9  17   1        4.43       13.78     29.35 o 
  10  17   1       11.03       39.53     30.96 o 
  -9  18   1       45.40       50.74     32.62 o 
  -8  18   1        0.90        3.65     27.29 o 
  -7  18   1       90.37       82.99     33.30 o 
  -6  18   1       66.10      174.86     38.45 o 
  -5  18   1     1105.19      992.07     68.01 o 
  -4  18   1        4.08       18.43     16.89 o 
  -3  18   1        1.64       16.35     16.15 o 
  -2  18   1       20.12       31.71     17.33 o 
  -1  18   1       28.94       86.69     19.17 o 
   0  18   1        2.30       32.55     16.87 o 
   1  18   1       80.43      132.49     22.49 o 
   2  18   1       27.80       39.64     18.33 o 
   3  18   1      170.37      195.76     28.20 o 
   4  18   1       67.86       61.83     31.36 o 
   5  18   1      108.38      111.82     34.67 o 
   6  18   1       25.99       46.74     29.99 o 
   7  18   1      273.03      208.49     41.42 o 
   8  18   1       12.56       53.70     32.06 o 
  -7  19   1        3.94        8.07     29.41 o 
  -6  19   1       93.50      118.67     36.26 o 
  -5  19   1        4.46       53.70     29.78 o 
  -4  19   1        4.56       13.76     28.35 o 
  -3  19   1       24.48       39.62     18.12 o 
  -2  19   1       22.88       37.87     18.62 o 
  -1  19   1       57.60       47.25     18.93 o 
   0  19   1       60.09       51.43     24.30 o 
   1  19   1      296.30      322.48     30.14 o 
   2  19   1      252.74      273.52     28.44 o 
   3  19   1      443.48      437.63     33.85 o 
   4  19   1       12.33       88.09     33.74 o 
   5  19   1      122.51      144.38     40.07 o 
   6  19   1       64.43      164.59     41.57 o 
  -4  20   1       55.41      116.21     38.49 o 
  -3  20   1      432.64      460.45     35.02 o 
  -2  20   1       23.12       56.21     20.20 o 
  -1  20   1      219.36      253.61     28.52 o 
   0  20   1       10.91       68.55     19.99 o 
   1  20   1       33.27       70.98     20.74 o 
   2  20   1        2.30       37.32     19.43 o 
   3  20   1      236.52      231.44     42.87 o 
   4  20   1       32.98       79.40     34.47 o 
 -19   0   2      575.91      629.94     61.95 o 
 -18   0   2        6.53       62.40     33.87 o 
 -17   0   2     1064.87     1006.58     36.51 o 
 -16   0   2        0.02       -5.02     12.52 o 
 -15   0   2       16.08       15.16     11.70 o 
 -14   0   2      196.07      204.22     17.20 o 
 -13   0   2     1776.89     1745.66     40.57 o 
 -12   0   2      926.92      901.12     27.80 o 
 -11   0   2      101.35      132.90     12.20 o 
 -10   0   2     1354.33     1444.27     29.95 o 
  -9   0   2      570.25      515.43     14.90 o 
  -8   0   2      524.22      585.63     12.35 o 
  -7   0   2     1496.25     1617.30     21.29 o 
  -6   0   2     1828.28     1900.02     29.33 o 
  -5   0   2     9713.00     9164.60    135.18 o 
  -4   0   2     3373.52     3097.68     69.93 o 
  -3   0   2      164.50      166.66      5.69 o 
  -2   0   2    46048.00    47590.25    495.37 o 
  -1   0   2       18.25        9.76      2.57 o 
   1   0   2      374.95      332.41      4.58 o 
   2   0   2    10698.04    11244.91     82.96 o 
   3   0   2      157.53      161.32      4.57 o 
   4   0   2     7924.68     8240.89     73.70 o 
   5   0   2      259.73      300.80      8.70 o 
   6   0   2    53136.84    61365.17    689.43 o 
   7   0   2       55.68       93.86      6.12 o 
   8   0   2      571.33      646.04     14.44 o 
   9   0   2       78.94      116.86      8.61 o 
  10   0   2      987.48      954.52     28.86 o 
  11   0   2      197.77      203.69     16.89 o 
  12   0   2      228.29      184.77     17.42 o 
  13   0   2      220.59      174.42     28.71 o 
  14   0   2        7.18       29.17     13.41 o 
  15   0   2        1.29       33.69     20.95 o 
  16   0   2       27.80       52.67     33.34 o 
  17   0   2        3.52       -3.04     30.65 o 
  18   0   2       47.21        8.95     34.63 o 
 -19   1   2      263.30      263.13     32.66 o 
 -18   1   2       94.63      135.30     27.28 o 
 -17   1   2      193.75      142.81     13.33 o 
 -16   1   2       48.78       58.03     10.37 o 
 -15   1   2       16.43        2.73      8.67 o 
 -14   1   2        9.07       14.27      7.62 o 
 -13   1   2       38.04       43.38      8.39 o 
 -12   1   2        5.35        2.04      6.97 o 
 -11   1   2      101.12      104.02      8.02 o 
 -10   1   2      197.14      191.66     10.76 o 
  -9   1   2      346.69      284.45      7.84 o 
  -8   1   2     2309.65     2688.90     24.80 o 
  -7   1   2       43.78       22.13      3.77 o 
  -6   1   2     1860.73     1840.98     17.31 o 
  -5   1   2     1257.30     1141.80     13.59 o 
  -4   1   2     3354.54     3368.82     40.44 o 
  -3   1   2     1082.37      949.92      9.06 o 
  -2   1   2     7640.91     7732.29    130.15 o 
  -1   1   2      226.31      165.20      5.51 o 
   0   1   2    25612.67    25579.38    200.20 o 
   1   1   2       17.06       16.17      1.33 o 
   2   1   2     6263.55     6483.67     33.90 o 
   3   1   2      132.62      128.86      3.35 o 
   4   1   2        0.01        8.52      2.16 o 
   5   1   2      216.25      251.53      6.15 o 
   6   1   2     7045.99     7944.31     57.56 o 
   7   1   2      386.79      493.75     10.10 o 
   8   1   2     1120.96     1217.31     18.92 o 
   9   1   2      271.70      320.76     10.92 o 
  10   1   2      218.97      234.12     12.95 o 
  11   1   2      146.71       73.18      9.10 o 
  12   1   2       12.95       32.49      8.75 o 
  13   1   2     1641.42     1480.46     28.53 o 
  14   1   2        7.40        3.83      8.81 o 
  15   1   2       19.90        6.99     13.94 o 
  16   1   2       21.30      -18.42     20.22 o 
  17   1   2      342.74      396.75     37.51 o 
  18   1   2        6.85       28.99     29.65 o 
 -19   2   2       72.52       72.48     25.57 o 
 -18   2   2      134.72      127.09     27.32 o 
 -17   2   2        1.91        3.69     10.20 o 
 -16   2   2        0.15       -3.16      8.31 o 
 -15   2   2      915.86      856.73     23.73 o 
 -14   2   2      127.50      124.37     11.48 o 
 -13   2   2     3031.26     2845.91     49.12 o 
 -12   2   2       71.62       73.51      8.21 o 
 -11   2   2      573.44      616.83     16.24 o 
 -10   2   2      103.00      112.15      6.62 o 
  -9   2   2     3229.45     3368.75     29.02 o 
  -8   2   2      236.19      208.37      7.13 o 
  -7   2   2        0.53        3.64      3.45 o 
  -6   2   2      201.30      253.94      5.98 o 
  -5   2   2        3.56        3.41      1.68 o 
  -4   2   2     1239.55     1163.84     10.78 o 
  -3   2   2     3552.72     3134.23     22.02 o 
  -2   2   2     5963.35     6165.83     43.41 o 
  -1   2   2       85.13       83.13      2.29 o 
   0   2   2     8206.05     8592.92     77.93 o 
   1   2   2       78.68       74.30      2.70 o 
   2   2   2    11066.84    10595.41     59.32 o 
   3   2   2        0.07        0.38      1.77 o 
   4   2   2     4659.63     4746.64     34.19 o 
   5   2   2     9374.86     9593.40     63.94 o 
   6   2   2      326.88      391.03      8.06 o 
   7   2   2        3.33        0.25      3.64 o 
   8   2   2       60.25       58.44      5.69 o 
   9   2   2      417.95      464.65     12.29 o 
  10   2   2      274.55      282.52     12.99 o 
  11   2   2      367.23      358.76     15.79 o 
  12   2   2       69.37       44.58      9.71 o 
  13   2   2       72.23       69.35     10.26 o 
  14   2   2        6.00       -4.85      8.90 o 
  15   2   2      101.39       86.02     20.68 o 
  16   2   2       19.51       21.84     32.59 o 
  17   2   2       73.96      102.15     32.32 o 
  18   2   2       58.88       73.60     26.93 o 
 -19   3   2        9.59        6.62     22.50 o 
 -18   3   2       40.19       66.76     24.13 o 
 -17   3   2      801.60      765.63     29.07 o 
 -16   3   2       58.65       58.64     11.54 o 
 -15   3   2      578.37      553.93     20.10 o 
 -14   3   2       98.79       93.11     10.74 o 
 -13   3   2      275.77      270.24     14.29 o 
 -12   3   2        9.44        1.47      6.36 o 
 -11   3   2      710.46      603.02     24.10 o 
 -10   3   2      664.25      633.63     15.04 o 
  -9   3   2      627.05      588.04     12.09 o 
  -8   3   2       66.45       67.41      5.15 o 
  -7   3   2     2693.14     2748.69     26.70 o 
  -6   3   2      201.82      250.63      5.97 o 
  -5   3   2      111.55      109.86      3.68 o 
  -4   3   2        4.47        2.53      1.55 o 
  -3   3   2       20.33       20.18      2.82 o 
  -2   3   2     4761.75     4828.32     30.75 o 
  -1   3   2      387.53      347.63      6.60 o 
   0   3   2    40537.97    43000.54    302.02 o 
   1   3   2        0.00       -4.51      2.25 o 
   2   3   2    23323.06    23347.48    165.89 o 
   3   3   2       39.59       35.08      2.48 o 
   4   3   2     5647.91     5901.54     41.19 o 
   5   3   2     2163.49     2440.45     20.07 o 
   6   3   2      454.09      482.15      8.57 o 
   7   3   2       21.01       28.89      4.42 o 
   8   3   2      353.83      340.64     10.16 o 
   9   3   2      350.47      331.32     14.58 o 
  10   3   2      132.79      143.46      9.85 o 
  11   3   2      285.78      239.21     13.66 o 
  12   3   2        0.10        3.75      8.51 o 
  13   3   2      269.28      274.63     20.35 o 
  14   3   2       95.77       78.76     12.29 o 
  15   3   2      184.75      165.00     27.09 o 
  16   3   2       80.46       65.98     24.62 o 
  17   3   2        3.20       14.65     22.89 o 
 -19   4   2      105.97      116.52     32.55 o 
 -18   4   2      109.64      138.74     27.43 o 
 -17   4   2        2.05       23.35     16.96 o 
 -16   4   2        9.30       -1.06     10.28 o 
 -15   4   2      161.16      158.01     24.34 o 
 -14   4   2       53.65       66.10     10.56 o 
 -13   4   2      678.11      661.58     22.38 o 
 -12   4   2       56.03       66.26      8.57 o 
 -11   4   2     2384.65     2360.72     31.97 o 
 -10   4   2        0.74       11.82      5.81 o 
  -9   4   2     1105.47     1145.99     21.42 o 
  -8   4   2      757.27      787.56     14.35 o 
  -7   4   2      277.81      280.27      6.89 o 
  -6   4   2     2609.96     2597.09     23.52 o 
  -5   4   2     1625.60     1412.13     13.23 o 
  -4   4   2     1533.18     1765.23     19.11 o 
  -3   4   2     1579.68     1482.75     13.41 o 
  -2   4   2   312493.44   302626.25   1815.69 o 
  -1   4   2      124.35      107.61      3.53 o 
   0   4   2     7320.01     7864.37     57.85 o 
   1   4   2       11.66        0.25      2.72 o 
   2   4   2     1532.26     1636.76     16.33 o 
   3   4   2      156.32      138.93      4.97 o 
   4   4   2     4728.89     4954.28     35.32 o 
   5   4   2       95.77      126.55      5.26 o 
   6   4   2      420.50      620.48      9.82 o 
   7   4   2     1589.32     1637.89     18.71 o 
   8   4   2        0.11        6.35      4.74 o 
   9   4   2      547.47      498.82     13.46 o 
  10   4   2      160.18      166.75      9.51 o 
  11   4   2        3.33        9.65      7.13 o 
  12   4   2       77.93       75.72     11.00 o 
  13   4   2      918.50      753.86     23.32 o 
  14   4   2       15.26        4.81     10.53 o 
  15   4   2        0.17        5.64     21.09 o 
  16   4   2       62.14       47.80     23.75 o 
  17   4   2       29.23       63.02     25.58 o 
 -19   5   2       99.40      116.04     27.95 o 
 -18   5   2        8.70       18.13     61.02 o 
 -17   5   2       18.87       54.80     24.21 o 
 -16   5   2       18.39       17.16     16.02 o 
 -15   5   2      514.03      468.61     22.12 o 
 -14   5   2        7.57       18.63     10.23 o 
 -13   5   2     1394.23     1288.29     27.98 o 
 -12   5   2      152.27      153.87     11.93 o 
 -11   5   2      179.77      175.99     12.52 o 
 -10   5   2     1682.43     1698.32     28.24 o 
  -9   5   2        0.87        2.89      6.89 o 
  -8   5   2     1544.60     1621.68     18.40 o 
  -7   5   2       53.63       45.07      5.13 o 
  -6   5   2     2826.00     2897.23     26.07 o 
  -5   5   2     2002.99     1937.52     21.14 o 
  -4   5   2        4.99       12.26      2.36 o 
  -3   5   2      268.52      241.12      5.07 o 
  -2   5   2     3367.62     3322.12     23.73 o 
  -1   5   2     2534.83     2307.15     19.44 o 
   0   5   2     1705.43     1846.39     17.46 o 
   1   5   2     1087.41     1044.50     12.08 o 
   2   5   2     3045.53     3278.38     36.82 o 
   3   5   2     1517.06     1522.30     15.67 o 
   4   5   2     3113.82     3532.87     29.68 o 
   5   5   2     3608.30     3780.67     31.56 o 
   6   5   2       49.89       52.94      4.79 o 
   7   5   2      614.96      594.27     11.58 o 
   8   5   2      118.12       94.85      7.79 o 
   9   5   2       32.91       26.36      7.29 o 
  10   5   2        4.34       19.36      7.02 o 
  11   5   2     1177.40      862.51     29.71 o 
  12   5   2        1.21       -5.94      9.79 o 
  13   5   2      375.90      269.82     18.48 o 
  14   5   2        0.01       -6.09     11.22 o 
  15   5   2      170.38      121.56     25.38 o 
  16   5   2       18.16       22.27     22.45 o 
  17   5   2        4.03      -11.71     22.21 o 
 -18   6   2        0.18       52.97     23.27 o 
 -17   6   2        6.24       16.79     21.15 o 
 -16   6   2      381.04      368.55     25.83 o 
 -15   6   2      118.93      113.15     15.96 o 
 -14   6   2       11.36       18.65      9.74 o 
 -13   6   2      367.53      386.01     16.76 o 
 -12   6   2        0.05      -10.32      8.26 o 
 -11   6   2     1737.07     1825.77     31.05 o 
 -10   6   2      130.81      156.13     11.21 o 
  -9   6   2      819.59      775.62     17.25 o 
  -8   6   2        3.43       13.11      3.79 o 
  -7   6   2        5.01        3.83      2.68 o 
  -6   6   2      448.19      491.12      9.19 o 
  -5   6   2     3729.33     3490.23     28.28 o 
  -4   6   2     2700.04     2791.78     24.29 o 
  -3   6   2       46.26       28.60      4.17 o 
  -2   6   2      760.11      925.48     10.72 o 
  -1   6   2     1253.35     1183.96     14.07 o 
   0   6   2     2525.46     2388.50     25.17 o 
   1   6   2      984.75      898.86     13.16 o 
   2   6   2     1232.55     1180.85     15.06 o 
   3   6   2      375.50      380.03      8.39 o 
   4   6   2      435.27      437.32      8.59 o 
   5   6   2     2069.04     2238.03     22.00 o 
   6   6   2     1299.25     1389.80     17.62 o 
   7   6   2       36.11       59.72      5.64 o 
   8   6   2      856.75      830.49     14.72 o 
   9   6   2      798.79      743.94     18.10 o 
  10   6   2      713.87      672.96     19.75 o 
  11   6   2      931.00      887.48     22.74 o 
  12   6   2      143.94      116.82     12.23 o 
  13   6   2      341.44      275.80     19.09 o 
  14   6   2       51.93       49.92     20.62 o 
  15   6   2        0.09        8.85     20.26 o 
  16   6   2        8.73       30.43     23.20 o 
  17   6   2      213.41      283.15     34.20 o 
 -18   7   2      109.64      183.68     29.33 o 
 -17   7   2     1415.11     1240.53     88.60 o 
 -16   7   2       41.51       11.07     18.88 o 
 -15   7   2      229.18      235.55     19.77 o 
 -14   7   2       29.26       23.68     10.44 o 
 -13   7   2      406.79      409.50     17.23 o 
 -12   7   2       20.71       19.66      9.30 o 
 -11   7   2      888.76      814.84     21.66 o 
 -10   7   2      648.98      590.95     16.70 o 
  -9   7   2        2.59       -9.91      5.97 o 
  -8   7   2      259.19      285.29      8.94 o 
  -7   7   2       29.38       22.31      3.84 o 
  -6   7   2       36.74       30.59      4.42 o 
  -5   7   2     1098.71     1061.99     13.69 o 
  -4   7   2      954.35     1035.38     12.88 o 
  -3   7   2     1133.79     1120.22     13.04 o 
  -2   7   2      158.08      154.59      5.79 o 
  -1   7   2       21.05       20.32      4.93 o 
   0   7   2    12551.53    12711.19    135.49 o 
   1   7   2      289.39      273.75      7.87 o 
   2   7   2     4816.68     4858.96     43.76 o 
   3   7   2      902.40      908.28     13.69 o 
   4   7   2     5717.92     6035.45     47.59 o 
   5   7   2     1634.58     1662.79     19.23 o 
   6   7   2     1362.80     1326.88     16.69 o 
   7   7   2      308.86      318.21      9.37 o 
   8   7   2       11.10       -3.21      7.30 o 
   9   7   2        1.84        0.45      5.68 o 
  10   7   2       12.86       24.99      8.93 o 
  11   7   2      369.42      347.84     16.04 o 
  12   7   2       17.60       10.15      9.47 o 
  13   7   2       48.14       60.28     13.48 o 
  14   7   2        2.43       18.60     19.86 o 
  15   7   2       77.09       91.98     52.08 o 
  16   7   2        8.17       27.40     23.26 o 
  17   7   2      124.30      162.78     36.93 o 
 -18   8   2       11.13        4.44     21.84 o 
 -17   8   2      256.37      323.46     37.14 o 
 -16   8   2      185.84      229.60     46.54 o 
 -15   8   2       73.67       98.48     18.46 o 
 -14   8   2       29.29       27.25     10.63 o 
 -13   8   2      299.06      315.25     16.20 o 
 -12   8   2      203.25      204.19     13.47 o 
 -11   8   2      349.41      317.01     15.18 o 
 -10   8   2     3021.88     2970.20     39.08 o 
  -9   8   2      591.97      542.62     19.66 o 
  -8   8   2      202.49      212.73      9.08 o 
  -7   8   2     1058.85     1024.58     15.86 o 
  -6   8   2     2566.41     2440.94     24.35 o 
  -5   8   2     1381.66     1312.25     16.96 o 
  -4   8   2    55171.02    56722.82    376.82 o 
  -3   8   2        0.00       -5.11      3.68 o 
  -2   8   2    13973.63    14201.47    106.31 o 
  -1   8   2      610.52      601.26     10.45 o 
   0   8   2     4202.42     4429.28     45.34 o 
   1   8   2       26.46       26.33      4.12 o 
   2   8   2      371.10      396.86      9.44 o 
   3   8   2        3.32        5.05      3.72 o 
   4   8   2     1437.40     1627.97     22.99 o 
   5   8   2      629.95      648.54     11.79 o 
   6   8   2      618.16      610.45     11.53 o 
   7   8   2       92.98      102.60      7.28 o 
   8   8   2      148.55      158.76      8.16 o 
   9   8   2      612.19      568.47     15.19 o 
  10   8   2      555.62      569.74     19.02 o 
  11   8   2      225.51      202.20     16.27 o 
  12   8   2       27.12       17.50      9.91 o 
  13   8   2      357.56      375.84     25.35 o 
  14   8   2       66.92       43.74     20.90 o 
  15   8   2        4.97       18.68     26.37 o 
  16   8   2      104.00       91.40     25.63 o 
 -17   9   2        2.91       13.40     20.01 o 
 -16   9   2        1.74       30.02     26.87 o 
 -15   9   2      174.60      158.29     40.07 o 
 -14   9   2       16.04       10.68     10.40 o 
 -13   9   2        9.45       10.31      9.37 o 
 -12   9   2       83.91       58.56     10.73 o 
 -11   9   2       16.61       24.97      9.59 o 
 -10   9   2     3099.72     3009.76     42.45 o 
  -9   9   2     6552.21     6143.71     65.03 o 
  -8   9   2      307.49      347.90     11.22 o 
  -7   9   2      790.43      792.60     18.62 o 
  -6   9   2       15.30       13.81      5.78 o 
  -5   9   2      371.07      384.67      9.46 o 
  -4   9   2     3245.99     3315.97     29.92 o 
  -3   9   2     1210.77     1252.28     15.35 o 
  -2   9   2      636.51      675.65     12.18 o 
  -1   9   2     1220.94     1238.52     16.61 o 
   0   9   2      192.32      237.70      8.26 o 
   1   9   2        0.29       -9.69      5.29 o 
   2   9   2      293.76      297.97      8.76 o 
   3   9   2     3918.16     3736.44     38.98 o 
   4   9   2     3776.31     3947.36     36.09 o 
   5   9   2      151.35      171.26      7.18 o 
   6   9   2      394.34      365.12      9.82 o 
   7   9   2      104.39      128.61      8.08 o 
   8   9   2        0.09        5.49      5.49 o 
   9   9   2      196.94      180.62     10.47 o 
  10   9   2       15.51       10.63      8.57 o 
  11   9   2     1429.90     1262.56     36.55 o 
  12   9   2      121.60      130.52     13.34 o 
  13   9   2      442.38      468.75     25.93 o 
  14   9   2      180.52      207.20     27.30 o 
  15   9   2        4.62       -2.62     38.68 o 
  16   9   2      110.59      155.74     89.00 o 
 -17  10   2       53.91       57.57     38.40 o 
 -16  10   2      229.67      308.73     31.72 o 
 -15  10   2      269.95      310.81     23.50 o 
 -14  10   2       66.84       73.08     14.60 o 
 -13  10   2      186.97      192.76     14.70 o 
 -12  10   2       42.41       34.74     10.40 o 
 -11  10   2     1124.51     1084.88     25.59 o 
 -10  10   2        9.19       17.25      7.27 o 
  -9  10   2        2.78        0.54      5.65 o 
  -8  10   2       40.78       26.18      7.36 o 
  -7  10   2     1107.00      998.84     15.68 o 
  -6  10   2      341.04      367.18     10.29 o 
  -5  10   2       39.15       33.65      4.74 o 
  -4  10   2      389.18      436.47      9.68 o 
  -3  10   2      168.89      145.30      6.18 o 
  -2  10   2       12.34        4.44      3.99 o 
  -1  10   2       83.55       84.18      5.75 o 
   0  10   2      798.41      793.69     19.01 o 
   1  10   2       39.55       32.07      5.30 o 
   2  10   2      297.05      278.40      9.09 o 
   3  10   2       28.18       23.50      4.84 o 
   4  10   2       30.18       28.94      4.88 o 
   5  10   2      603.19      603.59     12.24 o 
   6  10   2      158.04      180.68      8.89 o 
   7  10   2     1343.64     1319.72     20.81 o 
   8  10   2       40.34       24.90      7.13 o 
   9  10   2     1197.13     1080.65     21.04 o 
  10  10   2      304.57      301.02     15.62 o 
  11  10   2       42.12       29.67     10.40 o 
  12  10   2      157.30      145.77     15.91 o 
  13  10   2      207.01      191.41     20.09 o 
  14  10   2      150.49      188.25     27.69 o 
  15  10   2       35.68       25.27     49.86 o 
 -16  11   2      139.83      219.51     41.19 o 
 -15  11   2       41.83       64.97     17.24 o 
 -14  11   2       33.54       42.40     13.59 o 
 -13  11   2       39.24       30.57     12.93 o 
 -12  11   2       98.97       81.29     12.28 o 
 -11  11   2       12.60       23.06      8.32 o 
 -10  11   2       70.22       75.16     10.87 o 
  -9  11   2      517.59      505.65     16.53 o 
  -8  11   2        2.46       17.91      6.96 o 
  -7  11   2      909.14      884.71     16.04 o 
  -6  11   2       70.55       58.75      5.91 o 
  -5  11   2       12.43       13.74      4.84 o 
  -4  11   2     1607.54     1626.44     20.55 o 
  -3  11   2       97.94       84.03      8.48 o 
  -2  11   2        0.96        0.81      4.47 o 
  -1  11   2        1.96       -0.67      4.34 o 
   0  11   2     1365.36     1491.41     21.93 o 
   1  11   2        1.48        4.20      4.88 o 
   2  11   2        6.64        6.67      4.66 o 
   3  11   2       90.97       77.69      6.24 o 
   4  11   2      421.03      448.11     10.93 o 
   5  11   2        6.40        3.43      4.92 o 
   6  11   2        0.12        7.74      6.04 o 
   7  11   2     1050.12     1007.77     19.72 o 
   8  11   2       42.86       55.28      7.88 o 
   9  11   2       76.88       59.91     10.29 o 
  10  11   2       56.14       70.08     11.44 o 
  11  11   2        7.94       -5.08     11.61 o 
  12  11   2        0.01       25.36     22.56 o 
  13  11   2      120.67      175.97     20.28 o 
  14  11   2        2.54       27.91     32.91 o 
  15  11   2      337.84      372.59     51.51 o 
 -16  12   2      282.14      361.81     63.97 o 
 -15  12   2      225.32      287.52     24.29 o 
 -14  12   2        7.13       13.03     20.75 o 
 -13  12   2      293.03      333.58     20.53 o 
 -12  12   2      838.06      790.22     27.18 o 
 -11  12   2       45.61       54.05     11.24 o 
 -10  12   2       10.99        8.72     10.37 o 
  -9  12   2      300.95      328.53     14.56 o 
  -8  12   2        1.38       20.80      7.18 o 
  -7  12   2      877.47      838.61     19.23 o 
  -6  12   2      448.03      467.28     11.72 o 
  -5  12   2        7.49       10.30      5.19 o 
  -4  12   2     3957.40     4006.99     36.95 o 
  -3  12   2       42.73       38.81      7.93 o 
  -2  12   2      303.49      310.89     10.80 o 
  -1  12   2      141.13      156.34      8.90 o 
   0  12   2      399.90      395.64     14.35 o 
   1  12   2      281.37      293.73     12.85 o 
   2  12   2      162.23      152.98     10.69 o 
   3  12   2       27.25       31.49      6.41 o 
   4  12   2      282.95      304.16     10.76 o 
   5  12   2        3.00        8.63      5.71 o 
   6  12   2      497.89      503.31     15.70 o 
   7  12   2      574.58      581.80     17.69 o 
   8  12   2      264.00      261.53     15.16 o 
   9  12   2        0.78      -13.29      9.15 o 
  10  12   2       51.63       72.48     16.21 o 
  11  12   2      194.04      192.42     25.47 o 
  12  12   2       60.12       53.17     20.44 o 
  13  12   2      417.58      463.36     34.94 o 
  14  12   2       19.54       43.10     34.47 o 
 -15  13   2        5.42       86.72     29.61 o 
 -14  13   2       27.24       66.36     20.18 o 
 -13  13   2       16.10       74.10     20.49 o 
 -12  13   2       93.93      123.44     18.10 o 
 -11  13   2      146.69      103.99     17.53 o 
 -10  13   2        0.07        4.38     10.79 o 
  -9  13   2     2348.61     2285.97     43.87 o 
  -8  13   2        0.05       11.80      7.51 o 
  -7  13   2     2955.64     2865.99     43.09 o 
  -6  13   2      490.55      540.99     15.09 o 
  -5  13   2     1239.88     1151.14     21.09 o 
  -4  13   2      413.09      393.95     14.16 o 
  -3  13   2      239.30      235.84     12.75 o 
  -2  13   2       35.62       51.31      8.57 o 
  -1  13   2     1809.09     1726.40     29.82 o 
   0  13   2      221.61      244.43     12.62 o 
   1  13   2        2.09        2.92      6.07 o 
   2  13   2       14.73        5.45      5.83 o 
   3  13   2       18.16       17.42      6.00 o 
   4  13   2       35.56       40.52      6.77 o 
   5  13   2        0.02        7.86      7.55 o 
   6  13   2       14.30       22.18      8.30 o 
   7  13   2        5.60        1.11     10.93 o 
   8  13   2      205.58      188.72     14.51 o 
   9  13   2        8.53        2.01     14.38 o 
  10  13   2      239.14      234.40     27.01 o 
  11  13   2       48.30       50.39     20.77 o 
  12  13   2      115.67      100.85     23.32 o 
  13  13   2       47.64       76.23     22.74 o 
 -14  14   2      256.91      376.45     47.91 o 
 -13  14   2        4.29       -1.91     26.15 o 
 -12  14   2      530.85      452.86     50.19 o 
 -11  14   2       56.03       50.87     20.64 o 
 -10  14   2       19.65       30.81     19.84 o 
  -9  14   2        2.81        0.97     12.93 o 
  -8  14   2      128.03      135.48     14.71 o 
  -7  14   2     2300.14     2275.37     43.14 o 
  -6  14   2       60.92       60.39     15.46 o 
  -5  14   2        5.36       14.23     12.51 o 
  -4  14   2        0.49       -0.16      7.64 o 
  -3  14   2       58.76       58.73      9.42 o 
  -2  14   2      168.67      153.33     11.87 o 
  -1  14   2      535.65      501.48     17.08 o 
   0  14   2       15.79       17.78      8.03 o 
   1  14   2       10.47       14.60      7.16 o 
   2  14   2       11.19       12.48      7.15 o 
   3  14   2        9.05        3.11      5.10 o 
   4  14   2       36.33       40.24      7.15 o 
   5  14   2      133.35      119.85     11.03 o 
   6  14   2       30.98       16.46      9.35 o 
   7  14   2      101.44       83.61     12.00 o 
   8  14   2       63.57       56.01     13.35 o 
   9  14   2       82.29       67.42     16.79 o 
  10  14   2       49.12       64.80     20.96 o 
  11  14   2       21.92       21.10     20.56 o 
  12  14   2       21.36       75.09     23.12 o 
  13  14   2      115.48      100.72     25.79 o 
 -13  15   2        7.77       60.60     30.15 o 
 -12  15   2       70.31      105.73     35.49 o 
 -11  15   2       33.21       44.24     29.91 o 
 -10  15   2       30.60       41.64     29.75 o 
  -9  15   2        4.95       26.69     25.06 o 
  -8  15   2      655.66      696.54     38.92 o 
  -7  15   2        1.97       18.33     13.99 o 
  -6  15   2       12.81       19.40     10.83 o 
  -5  15   2        3.95       25.30     10.67 o 
  -4  15   2      229.44      261.36     16.88 o 
  -3  15   2       19.93       25.91     10.33 o 
  -2  15   2       12.24       23.93     10.51 o 
  -1  15   2      467.39      472.97     20.53 o 
   0  15   2      374.82      388.82     24.37 o 
   1  15   2      418.48      441.37     19.82 o 
   2  15   2       76.49       59.97     11.73 o 
   3  15   2       64.62       75.62     12.65 o 
   4  15   2        4.51       12.89      7.77 o 
   5  15   2      187.87      169.49     31.19 o 
   6  15   2      314.01      325.48     22.52 o 
   7  15   2       63.41       58.95     18.78 o 
   8  15   2      463.48      425.83     47.65 o 
   9  15   2       52.26       52.76     20.91 o 
  10  15   2       26.66       93.88     32.26 o 
  11  15   2       74.51      117.34     36.28 o 
  12  15   2        6.15       36.96     28.76 o 
 -12  16   2        0.00       -4.93     28.70 o 
 -11  16   2      199.82      238.86     43.85 o 
 -10  16   2       45.06       93.97     35.48 o 
  -9  16   2      208.39      227.59     42.35 o 
  -8  16   2      286.70      290.31     44.29 o 
  -7  16   2     2641.72     2728.97     83.89 o 
  -6  16   2      114.50      153.19     24.05 o 
  -5  16   2      810.02      820.81     31.24 o 
  -4  16   2      249.83      285.08     18.11 o 
  -3  16   2      239.54      278.32     23.62 o 
  -2  16   2       11.21       11.71     10.31 o 
  -1  16   2      324.76      366.87     19.93 o 
   0  16   2        3.96       17.27     11.25 o 
   1  16   2      183.15      181.23     16.11 o 
   2  16   2      232.06      260.47     17.75 o 
   3  16   2       87.58       85.61     13.67 o 
   4  16   2        0.73        4.12     23.41 o 
   5  16   2      285.42      213.79     39.50 o 
   6  16   2      291.88      357.10     46.31 o 
   7  16   2      189.57      160.00     36.56 o 
   8  16   2       29.66       71.06     32.49 o 
   9  16   2        8.74       56.78     33.02 o 
  10  16   2        3.88       30.21     28.74 o 
  11  16   2      137.69      249.70     43.75 o 
 -11  17   2        0.05      -10.32     29.16 o 
 -10  17   2        4.44       45.74     32.06 o 
  -9  17   2        0.44      -18.37     26.49 o 
  -8  17   2       55.86      108.81     36.41 o 
  -7  17   2     1515.88     1612.79     85.61 o 
  -6  17   2       26.01       54.96     34.49 o 
  -5  17   2      308.41      389.56     30.29 o 
  -4  17   2        0.58       14.02     15.56 o 
  -3  17   2       60.46       30.29     16.68 o 
  -2  17   2      148.85      161.41     41.26 o 
  -1  17   2      126.83      114.38     26.52 o 
   0  17   2       12.88       29.68     20.08 o 
   1  17   2     1704.56     1618.70     87.72 o 
   2  17   2       81.65      118.06     24.56 o 
   3  17   2      213.34      222.86     38.01 o 
   4  17   2      107.89      102.77     35.08 o 
   5  17   2      471.26      454.66     52.05 o 
   6  17   2       24.15       15.41     28.53 o 
   7  17   2       16.84       35.91     31.41 o 
   8  17   2       89.03       61.64     34.49 o 
   9  17   2      102.77      141.02     37.59 o 
  -9  18   2        4.00       16.08     31.23 o 
  -8  18   2      143.28      178.45     41.44 o 
  -7  18   2      440.04      443.69     53.73 o 
  -6  18   2      749.41      723.86     60.84 o 
  -5  18   2      803.44      839.56     63.65 o 
  -4  18   2        8.77       21.17     41.15 o 
  -3  18   2       27.16       20.62     16.95 o 
  -2  18   2       14.43       26.72     17.12 o 
  -1  18   2       27.19       47.97     17.97 o 
   0  18   2        3.01       32.09     16.96 o 
   1  18   2      198.03      234.33     26.92 o 
   2  18   2        0.14        5.42     16.17 o 
   3  18   2      535.95      482.26     34.01 o 
   4  18   2        7.55       19.70     27.39 o 
   5  18   2       66.10      108.57     36.67 o 
   6  18   2       20.81       26.41     29.00 o 
   7  18   2      209.72      227.92     43.94 o 
   8  18   2       31.93      101.28     37.86 o 
  -8  19   2       20.56       26.56     31.74 o 
  -7  19   2        3.81        8.59     30.78 o 
  -6  19   2        1.09       20.99     31.16 o 
  -5  19   2        5.51       81.64     32.07 o 
  -4  19   2      107.87      131.10     23.44 o 
  -3  19   2        0.51       43.63     18.61 o 
  -2  19   2        0.04       58.30     18.93 o 
  -1  19   2       17.79       39.34     18.40 o 
   0  19   2       50.08       41.14     24.69 o 
   1  19   2       28.06       65.41     21.12 o 
   2  19   2      109.67      113.29     23.80 o 
   3  19   2      173.05      258.37     44.39 o 
   4  19   2       42.51      -12.35     27.28 o 
   5  19   2        0.00       24.23     27.92 o 
   6  19   2      141.79      182.61     42.28 o 
  -5  20   2     1294.70     1133.58     76.17 o 
  -4  20   2       56.95       71.00     32.29 o 
  -3  20   2      252.77      253.99     28.66 o 
  -2  20   2       42.27       58.19     19.73 o 
  -1  20   2       29.40       44.81     18.58 o 
   0  20   2        5.54       43.31     19.21 o 
   1  20   2      341.61      310.94     50.36 o 
   2  20   2      212.14      219.25     41.91 o 
   3  20   2      277.05      335.04     48.59 o 
 -19   1   3       34.32       21.53     21.55 o 
 -18   1   3        0.65       26.29     21.04 o 
 -17   1   3      712.14      737.92     22.00 o 
 -16   1   3        0.39       19.14      8.65 o 
 -15   1   3        3.36       -0.04      7.96 o 
 -14   1   3        0.07        3.34      7.36 o 
 -13   1   3     2983.07     2801.28     41.07 o 
 -12   1   3       12.52       15.31      6.53 o 
 -11   1   3      470.26      454.07     11.62 o 
 -10   1   3        2.71        2.34      4.30 o 
  -9   1   3        0.57        2.01      3.49 o 
  -8   1   3      163.51      205.29      6.08 o 
  -7   1   3     1535.35     1575.33     16.74 o 
  -6   1   3      782.04      857.20     11.20 o 
  -5   1   3      276.29      276.77      5.47 o 
  -4   1   3     5905.49     5947.67     41.34 o 
  -3   1   3     6841.60     6218.00     45.38 o 
  -2   1   3     5048.39     5273.91     42.29 o 
  -1   1   3     1272.51     1094.57     14.23 o 
   0   1   3        6.07       10.84      1.40 o 
   1   1   3      271.41      244.48      3.66 o 
   2   1   3     3303.53     3596.19     20.94 o 
   3   1   3       59.30       64.89      2.44 o 
   4   1   3     3826.80     4006.23     26.94 o 
   5   1   3     1742.85     1781.71     14.92 o 
   6   1   3     1788.25     1990.21     18.87 o 
   7   1   3     1750.40     1885.67     21.09 o 
   8   1   3       65.32       77.00      6.20 o 
   9   1   3      110.55      142.58     10.48 o 
  10   1   3       10.26        6.59      7.45 o 
  11   1   3      208.04      140.00     10.86 o 
  12   1   3      151.25      119.91     11.18 o 
  13   1   3      121.12      102.67     13.65 o 
  14   1   3        9.96       10.47     10.00 o 
  15   1   3       73.85       92.13     25.54 o 
  16   1   3       14.72       19.43     51.81 o 
  17   1   3       75.45       73.22     27.63 o 
 -19   2   3       68.11      106.89     25.95 o 
 -18   2   3       97.95      125.92     26.21 o 
 -17   2   3        1.33       -9.45      9.11 o 
 -16   2   3        0.44        6.85      8.30 o 
 -15   2   3      653.19      612.98     20.52 o 
 -14   2   3       10.20       13.30      8.19 o 
 -13   2   3      240.64      266.41     13.98 o 
 -12   2   3       19.22        9.63      6.51 o 
 -11   2   3     2538.08     2521.75     40.36 o 
 -10   2   3       70.22       56.87      6.86 o 
  -9   2   3      306.08      255.79      6.98 o 
  -8   2   3      255.56      263.97      6.66 o 
  -7   2   3     6337.17     6285.68     55.98 o 
  -6   2   3     6365.72     6315.22     39.97 o 
  -5   2   3     1858.40     1635.08     13.50 o 
  -4   2   3     5524.59     5606.31     38.13 o 
  -3   2   3     5597.76     5191.55     39.13 o 
  -2   2   3     1731.72     1345.45     11.43 o 
  -1   2   3       63.37       67.60      2.47 o 
   0   2   3     1128.32     1019.57      8.81 o 
   1   2   3      772.26      725.06      7.33 o 
   2   2   3    17845.66    17868.76     98.10 o 
   3   2   3      947.06      880.95      8.43 o 
   4   2   3       48.35       28.96      3.51 o 
   5   2   3     4713.25     4993.42     36.70 o 
   6   2   3     1007.52     1152.42     14.04 o 
   7   2   3      145.01      198.36      7.44 o 
   8   2   3      718.23      724.57     13.91 o 
   9   2   3     2097.21     2017.91     30.04 o 
  10   2   3      110.49      117.75      9.93 o 
  11   2   3       42.32        4.21     12.05 o 
  12   2   3       59.34       56.12     11.22 o 
  13   2   3     2956.75     2481.82     50.24 o 
  14   2   3       14.39       20.99      9.94 o 
  15   2   3       16.24        9.60     20.89 o 
  16   2   3        5.99        1.44     22.55 o 
  17   2   3      248.77      276.62     67.54 o 
 -19   3   3       70.01      109.01     26.57 o 
 -18   3   3        1.46        0.88     26.65 o 
 -17   3   3        1.86        5.85      9.80 o 
 -16   3   3       21.30       33.42      9.91 o 
 -15   3   3       17.75       17.40      8.93 o 
 -14   3   3        8.36       -8.77      7.16 o 
 -13   3   3       79.30       53.30      8.33 o 
 -12   3   3        0.04       -7.10      8.51 o 
 -11   3   3     1062.34      899.24     19.01 o 
 -10   3   3        4.78       14.27      5.74 o 
  -9   3   3     1088.76     1248.11     15.45 o 
  -8   3   3      205.84      220.67      6.14 o 
  -7   3   3     2390.93     2171.57     19.33 o 
  -6   3   3     1658.92     1771.47     16.81 o 
  -5   3   3      400.15      406.20      6.00 o 
  -4   3   3      440.04      495.17      6.32 o 
  -3   3   3      636.93      623.10      6.82 o 
  -2   3   3    39539.07    40349.13    245.25 o 
  -1   3   3      194.98      197.33      5.13 o 
   0   3   3     3860.21     3773.33     29.50 o 
   1   3   3      933.12      865.64      9.42 o 
   2   3   3     3119.83     3250.18     24.99 o 
   3   3   3      165.60      160.15      7.01 o 
   4   3   3      298.10      421.72      7.68 o 
   5   3   3      718.09      796.95     10.72 o 
   6   3   3       31.43       43.37      3.88 o 
   7   3   3       75.31       83.73      5.38 o 
   8   3   3      151.65      175.96      8.11 o 
   9   3   3      148.38      124.50     12.60 o 
  10   3   3        0.59       -0.61      5.54 o 
  11   3   3      106.15       91.24     18.35 o 
  12   3   3       40.17       30.32      9.86 o 
  13   3   3      333.41      284.94     16.41 o 
  14   3   3       16.16       16.67      9.93 o 
  15   3   3      119.69       83.68     24.20 o 
  16   3   3        6.51       11.58     22.80 o 
  17   3   3       65.60       45.21     26.61 o 
 -19   4   3       55.18       92.18     26.84 o 
 -18   4   3       57.16       95.24     24.51 o 
 -17   4   3      194.45      192.96     18.10 o 
 -16   4   3        4.47       14.49     11.76 o 
 -15   4   3      187.43      184.86     16.44 o 
 -14   4   3       83.53       77.98     11.31 o 
 -13   4   3     2622.09     2413.60     34.01 o 
 -12   4   3       10.50        9.70      6.85 o 
 -11   4   3      234.43      225.40     10.65 o 
 -10   4   3      205.76      186.84     10.66 o 
  -9   4   3     2004.55     1966.78     22.11 o 
  -8   4   3      199.06      199.23      6.72 o 
  -7   4   3     6344.37     5856.46     48.22 o 
  -6   4   3     3432.85     3417.99     26.99 o 
  -5   4   3      766.47      650.69      9.40 o 
  -4   4   3     3642.00     4046.74     28.41 o 
  -3   4   3       43.30       49.85      3.06 o 
  -2   4   3    23970.54    24973.03    145.46 o 
  -1   4   3      185.94      155.47      6.33 o 
   0   4   3     2494.22     2591.72     20.83 o 
   1   4   3      129.81      151.31      4.04 o 
   2   4   3       17.60       10.65      2.53 o 
   3   4   3      769.56      751.04      9.53 o 
   4   4   3    23245.46    25446.32    169.13 o 
   5   4   3        0.94        2.51      3.22 o 
   6   4   3     1063.31     1199.10     15.13 o 
   7   4   3      181.86      182.12      7.45 o 
   8   4   3      205.11      224.94      9.10 o 
   9   4   3      849.85      793.08     16.97 o 
  10   4   3       13.81       15.14      6.89 o 
  11   4   3        1.06       -3.58      8.71 o 
  12   4   3       98.38      103.54     12.03 o 
  13   4   3      222.98      296.74     17.12 o 
  14   4   3       46.42       20.10     13.63 o 
  15   4   3       42.62       55.61     23.27 o 
  16   4   3        3.90      -11.06     38.29 o 
  17   4   3      824.75      959.82     52.11 o 
 -19   5   3        0.37       11.51     21.52 o 
 -18   5   3       13.35       20.46     48.95 o 
 -17   5   3       24.11       63.29     21.82 o 
 -16   5   3      109.02      124.00     15.37 o 
 -15   5   3      473.99      423.26     32.41 o 
 -14   5   3      172.23      155.82     12.77 o 
 -13   5   3      950.01      933.49     25.41 o 
 -12   5   3       99.40       84.63     10.37 o 
 -11   5   3     3521.97     3426.37     44.94 o 
 -10   5   3      429.75      468.07     15.34 o 
  -9   5   3     5376.24     5427.71     50.25 o 
  -8   5   3      145.96      144.78      6.33 o 
  -7   5   3       41.96       50.22      5.47 o 
  -6   5   3     4845.54     5005.70     38.22 o 
  -5   5   3      165.24      192.48      5.42 o 
  -4   5   3      560.10      594.81      9.92 o 
  -3   5   3     1112.37     1055.18     12.24 o 
  -2   5   3    14157.62    14931.95     88.00 o 
  -1   5   3     3544.46     3333.91     25.44 o 
   0   5   3      276.30      268.19      5.99 o 
   1   5   3       99.53       89.98      5.06 o 
   2   5   3     5796.75     5736.06     48.98 o 
   3   5   3     1365.87     1405.82     15.05 o 
   4   5   3     1960.56     2094.48     19.33 o 
   5   5   3      118.34      123.52      5.73 o 
   6   5   3        3.18        6.37      3.59 o 
   7   5   3     1163.27     1138.97     22.42 o 
   8   5   3       75.00       77.32      7.97 o 
   9   5   3        1.67        2.78      6.58 o 
  10   5   3      396.97      381.92     15.61 o 
  11   5   3     5135.61     4379.74     56.66 o 
  12   5   3      265.40      253.16     17.86 o 
  13   5   3       10.90      -20.32     17.17 o 
  14   5   3       36.17       20.75     20.29 o 
  15   5   3      588.34      643.77     40.95 o 
  16   5   3       26.37       51.49     65.95 o 
  17   5   3     1500.82     1646.79     75.11 o 
 -19   6   3       69.67       55.76     24.49 o 
 -18   6   3        6.25       35.93     22.01 o 
 -17   6   3      478.48      438.09    102.88 o 
 -16   6   3       11.90       18.70     15.46 o 
 -15   6   3      125.17      126.32     14.56 o 
 -14   6   3        6.83        1.79      9.15 o 
 -13   6   3      143.95      133.54     12.04 o 
 -12   6   3      240.86      236.01     13.54 o 
 -11   6   3        0.07        0.07     14.43 o 
 -10   6   3       25.14        7.41      7.49 o 
  -9   6   3     2127.55     1968.43     25.69 o 
  -8   6   3       91.32       97.47      5.60 o 
  -7   6   3        0.06        3.14      3.25 o 
  -6   6   3        2.76        6.24      3.18 o 
  -5   6   3     6547.87     6228.14     51.65 o 
  -4   6   3     1165.20     1274.73     14.26 o 
  -3   6   3       39.01       45.04      3.45 o 
  -2   6   3     2342.42     2543.36     20.37 o 
  -1   6   3        0.01        2.53      2.64 o 
   0   6   3     1640.48     1631.43     19.06 o 
   1   6   3        0.20       -1.88      2.98 o 
   2   6   3     2274.67     2223.80     23.47 o 
   3   6   3     4538.87     4390.39     38.00 o 
   4   6   3        0.22        6.32      3.06 o 
   5   6   3     2709.86     2918.47     25.74 o 
   6   6   3      152.02      157.49      7.07 o 
   7   6   3      604.22      626.72     16.93 o 
   8   6   3      822.02      777.08     14.45 o 
   9   6   3     1965.03     1825.17     29.08 o 
  10   6   3        0.61        4.73      8.38 o 
  11   6   3     1064.62      976.47     24.17 o 
  12   6   3       98.96       84.94     13.55 o 
  13   6   3       53.08       18.56     12.83 o 
  14   6   3        9.11       56.94     43.46 o 
  15   6   3      379.98      370.76     39.50 o 
  16   6   3        0.91       37.81     23.87 o 
 -18   7   3      105.54       80.97     28.47 o 
 -17   7   3     1438.16     1246.38     73.95 o 
 -16   7   3        1.13       29.57     16.80 o 
 -15   7   3      121.66       85.50     13.87 o 
 -14   7   3        1.08      -12.53      8.96 o 
 -13   7   3       61.90       62.06     10.50 o 
 -12   7   3       44.79       55.18     10.25 o 
 -11   7   3       50.38       51.66      9.23 o 
 -10   7   3       36.94       64.64     12.24 o 
  -9   7   3     5065.11     4874.23     47.20 o 
  -8   7   3      411.29      422.27     10.00 o 
  -7   7   3       17.58       22.56      4.04 o 
  -6   7   3        0.76       -4.97      2.85 o 
  -5   7   3      417.06      413.31      8.64 o 
  -4   7   3      642.18      688.00     10.14 o 
  -3   7   3       60.57       63.39      3.88 o 
  -2   7   3     9271.69     9940.28     70.77 o 
  -1   7   3      225.75      249.05      6.40 o 
   0   7   3     3367.67     3445.15     34.64 o 
   1   7   3      186.87      207.77      8.58 o 
   2   7   3        8.73       19.68      3.97 o 
   3   7   3      428.06      444.98     10.16 o 
   4   7   3     1200.83     1202.98     15.59 o 
   5   7   3       66.98       61.50      4.61 o 
   6   7   3      113.12       97.76      6.31 o 
   7   7   3       71.89       66.81      5.96 o 
   8   7   3       21.85       34.40      5.66 o 
   9   7   3       94.81       89.27      9.38 o 
  10   7   3      142.83      162.70     12.34 o 
  11   7   3        0.28       -8.03      8.55 o 
  12   7   3       54.38       32.49     12.70 o 
  13   7   3      631.24      602.44     39.48 o 
  14   7   3       60.71       71.98     22.27 o 
  15   7   3       85.45       75.97     36.12 o 
  16   7   3      255.49      327.97     34.76 o 
 -18   8   3       46.46       80.50     33.60 o 
 -17   8   3        2.23       51.63     22.16 o 
 -16   8   3       68.94       98.51     30.90 o 
 -15   8   3       81.44       77.20     12.47 o 
 -14   8   3       34.46       38.73     10.55 o 
 -13   8   3        3.12       -9.07      8.44 o 
 -12   8   3       66.51       91.88     11.11 o 
 -11   8   3      427.05      396.52     21.64 o 
 -10   8   3      829.27      829.60     21.13 o 
  -9   8   3     1038.60     1002.96     18.94 o 
  -8   8   3        0.24       -0.20      4.25 o 
  -7   8   3       94.05       94.43      5.87 o 
  -6   8   3      767.07      864.74     13.95 o 
  -5   8   3     1574.62     1514.60     17.37 o 
  -4   8   3    77816.50    79326.87    523.98 o 
  -3   8   3       24.08       22.85      3.98 o 
  -2   8   3     3785.82     4024.31     32.72 o 
  -1   8   3      202.32      192.53      6.11 o 
   0   8   3     1316.99     1311.64     17.89 o 
   1   8   3     1092.78     1086.13     17.55 o 
   2   8   3     1275.69     1312.29     18.29 o 
   3   8   3      110.10      106.58      6.38 o 
   4   8   3        1.62        6.99      4.12 o 
   5   8   3      669.61      669.54     12.02 o 
   6   8   3      442.69      430.50     10.65 o 
   7   8   3        1.07        6.66      4.61 o 
   8   8   3       10.57       16.19      6.00 o 
   9   8   3        5.72        0.88      5.78 o 
  10   8   3       11.64       21.11      9.15 o 
  11   8   3      320.12      276.52     15.59 o 
  12   8   3        3.45       13.57     10.51 o 
  13   8   3       35.08       35.59     20.09 o 
  14   8   3       16.68       26.69     38.06 o 
  15   8   3        1.49       20.59     21.23 o 
  16   8   3      188.74      213.43     31.61 o 
 -18   9   3       56.73      125.61     76.65 o 
 -17   9   3       36.34       95.50     23.86 o 
 -16   9   3       10.14       30.34     20.46 o 
 -15   9   3       30.63       15.51     13.28 o 
 -14   9   3        6.94       -6.22     12.36 o 
 -13   9   3        2.24        2.67     10.45 o 
 -12   9   3      418.73      434.93     19.91 o 
 -11   9   3        4.59        4.63      8.34 o 
 -10   9   3      689.18      685.06     17.07 o 
  -9   9   3     9402.65     9020.47     82.31 o 
  -8   9   3     1182.21     1283.06     19.09 o 
  -7   9   3      118.97      135.87      7.80 o 
  -6   9   3        0.38        4.15      4.43 o 
  -5   9   3      128.77      151.94      6.60 o 
  -4   9   3       11.82       15.91      4.04 o 
  -3   9   3     2127.51     2183.47     21.48 o 
  -2   9   3      481.40      535.79     10.08 o 
  -1   9   3      362.20      307.48      8.04 o 
   0   9   3        7.01        5.91      3.86 o 
   1   9   3      649.29      648.98     12.80 o 
   2   9   3     1226.23     1364.06     19.08 o 
   3   9   3     2208.92     2289.34     26.75 o 
   4   9   3       30.38       33.13      4.86 o 
   5   9   3      686.71      693.36     12.71 o 
   6   9   3      258.02      271.45      9.23 o 
   7   9   3        9.79       16.24      5.65 o 
   8   9   3      436.50      421.06     13.54 o 
   9   9   3     1023.81      841.39     20.28 o 
  10   9   3      310.53      343.55     22.42 o 
  11   9   3      289.68      215.89     15.00 o 
  12   9   3       33.14       23.44     12.57 o 
  13   9   3       49.90       66.49     21.62 o 
  14   9   3        9.36       42.11     21.58 o 
  15   9   3        0.05       -0.75     53.97 o 
 -17  10   3        0.02       43.85     21.86 o 
 -16  10   3      919.58     1081.44     48.43 o 
 -15  10   3        1.37       34.66     15.53 o 
 -14  10   3       51.33       72.35     12.49 o 
 -13  10   3      363.60      367.66     17.94 o 
 -12  10   3       57.83       61.69     10.82 o 
 -11  10   3      181.42      158.90     12.87 o 
 -10  10   3        3.71       13.18      7.37 o 
  -9  10   3     3181.97     3086.99     37.53 o 
  -8  10   3       34.63       25.18      6.13 o 
  -7  10   3      132.81      139.44      7.65 o 
  -6  10   3      533.22      532.36     12.52 o 
  -5  10   3      103.23      115.07      6.20 o 
  -4  10   3      299.01      354.62     11.00 o 
  -3  10   3     1986.19     1869.89     19.96 o 
  -2  10   3      638.02      635.84     11.63 o 
  -1  10   3       18.64       13.88      4.15 o 
   0  10   3      162.61      150.93      8.28 o 
   1  10   3      292.10      283.70     11.35 o 
   2  10   3       36.31       45.28      5.47 o 
   3  10   3      192.80      230.30      8.90 o 
   4  10   3        3.62        6.06      4.64 o 
   5  10   3        9.69        2.57      4.60 o 
   6  10   3        0.41       -8.91      4.74 o 
   7  10   3     1298.07     1326.29     22.33 o 
   8  10   3      219.76      226.35     11.14 o 
   9  10   3      485.71      463.75     16.52 o 
  10  10   3        7.53       14.95     10.07 o 
  11  10   3       55.94       31.75     12.84 o 
  12  10   3      205.06      183.01     22.90 o 
  13  10   3       23.44       15.84     46.11 o 
  14  10   3        3.54       12.04     45.76 o 
  15  10   3       45.85       73.87     45.14 o 
 -17  11   3      136.19      162.01     27.68 o 
 -16  11   3        0.11       29.30     28.60 o 
 -15  11   3        9.06       32.88     15.89 o 
 -14  11   3       65.83       72.73     16.27 o 
 -13  11   3       13.38        9.89     10.53 o 
 -12  11   3       48.69       51.78     10.94 o 
 -11  11   3      850.92      805.99     22.96 o 
 -10  11   3      270.93      332.66     14.54 o 
  -9  11   3       74.64       56.93      8.50 o 
  -8  11   3      395.78      380.09     12.80 o 
  -7  11   3      156.58      160.21      8.64 o 
  -6  11   3      362.82      378.11     10.38 o 
  -5  11   3      357.00      318.56      9.34 o 
  -4  11   3       23.10       18.72      4.67 o 
  -3  11   3      355.66      361.41      8.98 o 
  -2  11   3      159.17      154.86      6.27 o 
  -1  11   3      269.45      282.34     10.32 o 
   0  11   3      132.45      146.84     15.79 o 
   1  11   3        2.09       -1.44      6.16 o 
   2  11   3      225.08      242.26     10.82 o 
   3  11   3     1035.41     1046.45     21.71 o 
   4  11   3     1062.83     1087.74     27.41 o 
   5  11   3      212.14      218.91      8.68 o 
   6  11   3      552.02      534.39     13.78 o 
   7  11   3      137.08      151.80     12.42 o 
   8  11   3       17.28        5.35      7.63 o 
   9  11   3      160.17      136.16     11.69 o 
  10  11   3      158.52      157.47     14.21 o 
  11  11   3        5.40       21.02     17.82 o 
  12  11   3      163.32      160.18     24.28 o 
  13  11   3       88.23       69.06     20.52 o 
  14  11   3       41.76       84.39     37.08 o 
 -16  12   3       79.96      159.63     25.09 o 
 -15  12   3       32.34       55.30     16.71 o 
 -14  12   3      162.92      192.62     26.61 o 
 -13  12   3       15.92       35.94     13.73 o 
 -12  12   3     1623.69     1566.53     32.87 o 
 -11  12   3      196.22      188.83     14.22 o 
 -10  12   3      275.91      289.61     15.60 o 
  -9  12   3     3510.78     3434.49     52.05 o 
  -8  12   3      693.40      723.42     17.56 o 
  -7  12   3     1507.17     1493.31     24.13 o 
  -6  12   3     7023.43     6779.42     65.63 o 
  -5  12   3      600.01      632.54     16.58 o 
  -4  12   3     7524.69     7463.54     72.25 o 
  -3  12   3        7.93        8.50      5.43 o 
  -2  12   3        2.30        2.98      5.39 o 
  -1  12   3      154.73      165.97     10.69 o 
   0  12   3       14.63        5.86      6.78 o 
   1  12   3       43.66       25.99      7.78 o 
   2  12   3      240.17      276.88     11.93 o 
   3  12   3      102.65      105.91      8.27 o 
   4  12   3      198.32      221.77      9.87 o 
   5  12   3        5.26        6.41      6.59 o 
   6  12   3      117.90      118.44     10.20 o 
   7  12   3      142.50      149.38     12.67 o 
   8  12   3       28.31       31.29     10.33 o 
   9  12   3       50.46       70.79     17.34 o 
  10  12   3       18.20       38.55     17.73 o 
  11  12   3      220.21      221.10     26.60 o 
  12  12   3      693.14      649.74     38.33 o 
  13  12   3       34.07       73.41     21.70 o 
  14  12   3      172.54      145.21     42.62 o 
 -15  13   3        8.08       39.20     20.27 o 
 -14  13   3        1.87       51.83     19.55 o 
 -13  13   3      104.29      117.88     21.80 o 
 -12  13   3      135.47      114.56     25.16 o 
 -11  13   3       58.39       56.20     15.59 o 
 -10  13   3      216.41      228.12     16.85 o 
  -9  13   3     2792.30     2757.80     48.99 o 
  -8  13   3        2.10        4.30      9.75 o 
  -7  13   3     1290.60     1284.42     36.53 o 
  -6  13   3     1747.69     1731.39     30.82 o 
  -5  13   3       33.96       29.65      9.83 o 
  -4  13   3      215.81      262.22     13.18 o 
  -3  13   3       27.55       29.72      8.15 o 
  -2  13   3        7.97       20.77      7.63 o 
  -1  13   3     3491.79     3325.85     62.30 o 
   0  13   3      126.36      123.40     10.74 o 
   1  13   3       69.86       52.00      7.47 o 
   2  13   3       66.17       70.46      8.37 o 
   3  13   3      167.46      154.91     11.37 o 
   4  13   3       16.85       18.14      6.28 o 
   5  13   3      575.19      570.47     17.49 o 
   6  13   3      792.87      830.76     23.02 o 
   7  13   3      192.16      190.55     14.28 o 
   8  13   3      197.01      179.86     14.59 o 
   9  13   3      468.40      432.00     43.55 o 
  10  13   3      254.23      262.21     22.36 o 
  11  13   3      200.76      189.33     26.56 o 
  12  13   3      631.50      721.16     41.10 o 
  13  13   3       10.43       10.47     44.31 o 
 -14  14   3      175.58      241.85     43.37 o 
 -13  14   3      664.83      684.19     57.71 o 
 -12  14   3       71.74      150.66     23.51 o 
 -11  14   3        9.42      -11.87     13.26 o 
 -10  14   3       43.17       53.43     18.33 o 
  -9  14   3      578.64      577.58     23.39 o 
  -8  14   3     2615.70     2678.90     48.52 o 
  -7  14   3     2066.73     2049.55     38.21 o 
  -6  14   3       37.45       31.89      9.07 o 
  -5  14   3        3.91        6.13      8.13 o 
  -4  14   3        2.12        8.99      8.20 o 
  -3  14   3       28.57       28.60      8.61 o 
  -2  14   3      605.02      622.47     18.89 o 
  -1  14   3       92.97      108.23     10.66 o 
   0  14   3       91.68       88.99     12.83 o 
   1  14   3       76.17       63.23     12.15 o 
   2  14   3       39.36       27.86     10.98 o 
   3  14   3      159.88      142.53     10.13 o 
   4  14   3      114.32      123.78      9.69 o 
   5  14   3      952.50      931.44     25.07 o 
   6  14   3      376.13      382.16     19.50 o 
   7  14   3      407.99      431.35     26.18 o 
   8  14   3        0.39       -6.92     12.61 o 
   9  14   3       45.77       76.31     16.54 o 
  10  14   3      111.62      125.39     24.79 o 
  11  14   3        1.48        7.26     19.52 o 
  12  14   3      384.80      441.08     42.93 o 
 -13  15   3        5.42       49.70     32.11 o 
 -12  15   3       27.95      101.32     36.27 o 
 -11  15   3       20.74        8.29     30.34 o 
 -10  15   3       33.44       10.91     19.55 o 
  -9  15   3       28.36       32.57     19.25 o 
  -8  15   3      115.26      128.74     23.46 o 
  -7  15   3       20.10       45.70     15.48 o 
  -6  15   3      610.43      552.85     45.29 o 
  -5  15   3        1.84        1.67      9.75 o 
  -4  15   3       49.71       54.75     11.98 o 
  -3  15   3        4.30        3.04      9.83 o 
  -2  15   3        0.53        3.72      9.66 o 
  -1  15   3       69.16       77.18     10.23 o 
   0  15   3     1076.32     1128.42     25.87 o 
   1  15   3        1.15       23.13      8.56 o 
   2  15   3       36.77       43.31      9.85 o 
   3  15   3       41.59       49.16      8.47 o 
   4  15   3       19.38       10.22      9.60 o 
   5  15   3      767.56      734.53     23.02 o 
   6  15   3     1524.66     1471.83     42.36 o 
   7  15   3       37.29       10.26     18.72 o 
   8  15   3      481.01      511.53     27.77 o 
   9  15   3       10.02       14.43     14.85 o 
  10  15   3       19.05       34.02     21.78 o 
  11  15   3      175.78      203.13     64.81 o 
 -12  16   3      174.23      172.73     40.24 o 
 -11  16   3       85.51      122.49     37.07 o 
 -10  16   3       91.86      104.25     36.16 o 
  -9  16   3      593.25      600.13     56.88 o 
  -8  16   3      569.84      582.98     37.80 o 
  -7  16   3     3707.36     3614.70    191.71 o 
  -6  16   3      435.48      455.49     25.50 o 
  -5  16   3      416.80      446.16     36.68 o 
  -4  16   3       19.98       32.27     11.38 o 
  -3  16   3       69.76       40.92     11.85 o 
  -2  16   3       16.39       23.25     11.38 o 
  -1  16   3      113.54      120.01     14.47 o 
   0  16   3      424.78      486.58     26.19 o 
   1  16   3      114.27       98.90     13.97 o 
   2  16   3        3.24        5.82     11.11 o 
   3  16   3        5.38       19.74     12.24 o 
   4  16   3       22.36       37.30     26.95 o 
   5  16   3      465.74      364.04     46.69 o 
   6  16   3      331.26      352.21     45.53 o 
   7  16   3       33.51       22.30     28.45 o 
   8  16   3       24.66       47.34     29.59 o 
   9  16   3        3.22       53.71     31.28 o 
  10  16   3        6.32       15.49     26.92 o 
 -11  17   3       47.38       91.84     38.05 o 
 -10  17   3       69.37      109.83     37.86 o 
  -9  17   3      162.34      208.68     43.12 o 
  -8  17   3       41.58       74.52     35.27 o 
  -7  17   3      217.69      275.44     44.95 o 
  -6  17   3      157.33      148.35     36.91 o 
  -5  17   3      175.27      194.49     24.23 o 
  -4  17   3        0.01       -3.42     14.37 o 
  -3  17   3        6.39       12.22     12.82 o 
  -2  17   3       72.85       91.90     16.32 o 
  -1  17   3     1231.71     1249.63     50.83 o 
   0  17   3       46.65       35.46     16.88 o 
   1  17   3      486.89      537.56     59.97 o 
   2  17   3      126.72      134.10     21.54 o 
   3  17   3        4.03      -10.57     23.35 o 
   4  17   3      192.37      184.38     38.98 o 
   5  17   3        9.63      -21.89     25.89 o 
   6  17   3       89.49       98.32     33.58 o 
   7  17   3      650.00      702.03     59.69 o 
   8  17   3      103.65      102.31     35.82 o 
   9  17   3       19.49       42.12     30.07 o 
 -10  18   3      443.89      506.62     59.28 o 
  -9  18   3       12.03       52.95     33.17 o 
  -8  18   3       35.93        5.78     29.64 o 
  -7  18   3     1093.18     1063.15     72.59 o 
  -6  18   3      323.76      315.75     47.42 o 
  -5  18   3       76.20       64.20     21.69 o 
  -4  18   3      184.58      194.71     24.47 o 
  -3  18   3      101.87       97.42     20.41 o 
  -2  18   3       17.30       30.15     17.57 o 
  -1  18   3        3.86       34.55     16.86 o 
   0  18   3        4.24       11.17     15.65 o 
   1  18   3      171.22      181.50     24.30 o 
   2  18   3       17.38       50.33     18.55 o 
   3  18   3       29.40       80.18     32.55 o 
   4  18   3       41.18       51.96     30.27 o 
   5  18   3        6.41       46.74     29.85 o 
   6  18   3        4.93       25.59     29.16 o 
   7  18   3        0.05       34.37     29.08 o 
  -8  19   3        9.70       56.68     33.41 o 
  -7  19   3       49.97       97.39     35.55 o 
  -6  19   3      226.70      347.57     49.46 o 
  -5  19   3        0.03       -9.62     26.94 o 
  -4  19   3        8.48       44.66     19.01 o 
  -3  19   3       48.17       54.64     19.82 o 
  -2  19   3        4.26       31.88     28.99 o 
  -1  19   3       60.91      102.09     21.64 o 
   0  19   3      100.14      148.15     23.96 o 
   1  19   3       42.04       91.77     23.69 o 
   2  19   3       23.48       38.96     31.14 o 
   3  19   3      388.77      359.77     47.73 o 
   4  19   3       23.06       43.16     31.01 o 
   5  19   3        0.51        2.24     26.74 o 
  -5  20   3       87.94       79.76     33.85 o 
  -4  20   3       31.42       72.20     21.31 o 
  -3  20   3        0.26       34.19     29.24 o 
  -2  20   3        0.59       30.70     17.86 o 
  -1  20   3      135.76      103.77     24.34 o 
   0  20   3        0.69       25.57     18.88 o 
   1  20   3      120.97      141.49     25.26 o 
   2  20   3        4.43       12.34     28.33 o 
 -20   0   4       11.78       76.61     36.35 o 
 -19   0   4      903.46      912.21     68.53 o 
 -18   0   4        2.21       -1.77     26.82 o 
 -17   0   4       86.84       74.26     14.94 o 
 -16   0   4       35.43       24.55     12.45 o 
 -15   0   4     4079.98     3793.14     67.53 o 
 -14   0   4      304.09      311.48     20.07 o 
 -13   0   4     1114.03     1106.47     30.84 o 
 -12   0   4        4.58       19.99      8.14 o 
 -11   0   4     2939.07     2993.73     36.61 o 
 -10   0   4       43.53       57.38      7.93 o 
  -9   0   4     3447.52     3295.78     48.51 o 
  -8   0   4    13505.73    14255.30    145.96 o 
  -7   0   4      890.15      793.84     18.36 o 
  -6   0   4      867.20      844.48     15.69 o 
  -5   0   4      978.28      934.12     17.85 o 
  -4   0   4    17975.79    18213.86    161.81 o 
  -3   0   4     2836.04     2542.02     34.39 o 
  -2   0   4     1065.15     1093.29     13.26 o 
  -1   0   4     2114.97     1810.98     18.97 o 
   0   0   4    30271.59    29776.78    262.89 o 
   1   0   4        4.63        3.93      2.65 o 
   2   0   4     1078.73     1265.33     14.71 o 
   3   0   4       73.45       30.66      4.28 o 
   4   0   4     1618.17     1685.73     18.88 o 
   5   0   4     1235.57     1319.97     16.71 o 
   6   0   4     1321.43     1034.75     15.07 o 
   7   0   4     1792.75     1785.21     24.65 o 
   8   0   4      855.24      938.56     18.51 o 
   9   0   4      280.05      350.70     18.73 o 
  10   0   4       68.01       36.35     11.73 o 
  11   0   4     2670.54     2424.40     52.16 o 
  12   0   4      311.70      278.71     20.86 o 
  13   0   4        0.78      -18.30     12.68 o 
  14   0   4      150.88      182.28     39.78 o 
  15   0   4      446.41      454.03     52.75 o 
  16   0   4        4.43       16.51     33.16 o 
  17   0   4      332.89      344.23     53.54 o 
 -20   1   4       84.21       74.84     26.06 o 
 -19   1   4      231.09      256.83     31.35 o 
 -18   1   4       43.96       48.24     16.76 o 
 -17   1   4      278.82      252.81     14.34 o 
 -16   1   4        0.56        3.28      8.29 o 
 -15   1   4     1739.00     1652.77     29.04 o 
 -14   1   4       14.69       31.91      7.93 o 
 -13   1   4     3060.31     2929.60     41.61 o 
 -12   1   4      822.71      760.05     15.22 o 
 -11   1   4      154.52      207.58      7.14 o 
 -10   1   4       20.56       24.98      4.61 o 
  -9   1   4     1735.21     1707.07     17.91 o 
  -8   1   4     1138.84     1327.51     14.57 o 
  -7   1   4      814.81      874.89     10.46 o 
  -6   1   4     2198.80     2353.27     22.48 o 
  -5   1   4     1503.81     1496.98     12.55 o 
  -4   1   4    22781.89    24495.44    161.98 o 
  -3   1   4     3603.28     3311.42     29.70 o 
  -2   1   4     5632.00     6122.95     44.96 o 
  -1   1   4       44.11       36.98      1.97 o 
   0   1   4    42558.60    42657.68    244.31 o 
   1   1   4      109.31       90.29      2.78 o 
   2   1   4     4042.74     4141.13     24.77 o 
   3   1   4      122.41      130.09      3.66 o 
   4   1   4      845.14      873.00      9.71 o 
   5   1   4      314.12      366.24      6.17 o 
   6   1   4       21.66       24.42      2.67 o 
   7   1   4        0.54        3.27      3.53 o 
   8   1   4       27.23       15.00      5.06 o 
   9   1   4      392.80      359.75     13.57 o 
  10   1   4      258.43      269.09     12.75 o 
  11   1   4      357.55      300.55     14.28 o 
  12   1   4       55.98       56.06     10.01 o 
  13   1   4      233.95      220.54     14.43 o 
  14   1   4       64.55       26.08     21.94 o 
  15   1   4       79.31       61.86     24.30 o 
  16   1   4        7.06       -3.58     22.64 o 
  17   1   4      474.34      613.61     45.49 o 
 -20   2   4      100.22      123.04     27.38 o 
 -19   2   4        7.03        8.08     20.72 o 
 -18   2   4      237.34      251.97     25.95 o 
 -17   2   4        8.42        2.26      8.56 o 
 -16   2   4       77.86       55.16      9.81 o 
 -15   2   4      261.48      248.64     14.47 o 
 -14   2   4        7.01        6.73      8.02 o 
 -13   2   4       97.77       75.60      8.79 o 
 -12   2   4       35.22       44.35      7.32 o 
 -11   2   4        3.36       -3.09      5.38 o 
 -10   2   4      200.31      214.55      7.04 o 
  -9   2   4      201.01      233.23      6.64 o 
  -8   2   4     2248.70     2318.14     23.25 o 
  -7   2   4     4452.85     4554.64     33.26 o 
  -6   2   4     1244.97     1352.37     13.22 o 
  -5   2   4      363.96      369.97      5.74 o 
  -4   2   4     2322.81     2230.99     16.92 o 
  -3   2   4      709.30      619.41      7.88 o 
  -2   2   4     6292.68     5804.45     45.90 o 
  -1   2   4        0.48       -3.01      1.51 o 
   0   2   4    36829.59    35515.63    214.78 o 
   1   2   4        9.42        6.96      2.05 o 
   2   2   4      427.44      453.79      5.77 o 
   3   2   4       76.44       77.15      3.78 o 
   4   2   4     1038.38     1225.50     12.52 o 
   5   2   4      561.10      688.58     10.14 o 
   6   2   4     1907.08     1979.77     20.56 o 
   7   2   4       12.73        8.54      5.83 o 
   8   2   4       62.51       83.10      6.48 o 
   9   2   4      738.13      708.85     15.63 o 
  10   2   4       92.63       80.84      9.33 o 
  11   2   4      967.36      744.00     22.39 o 
  12   2   4       39.65       30.99      9.49 o 
  13   2   4       30.22       16.62     10.05 o 
  14   2   4       29.27       40.04     21.57 o 
  15   2   4      163.85      162.27     46.29 o 
  16   2   4        7.88        5.15     24.18 o 
  17   2   4      117.78      194.70     34.96 o 
 -20   3   4       51.20       82.50     29.20 o 
 -19   3   4      383.65      403.31     40.62 o 
 -18   3   4      103.23      128.49     19.96 o 
 -17   3   4       50.63       42.88     10.58 o 
 -16   3   4       48.70       48.49     10.32 o 
 -15   3   4      795.44      757.32     21.92 o 
 -14   3   4       27.85       26.23      8.26 o 
 -13   3   4      184.17      145.88     10.00 o 
 -12   3   4      108.33      101.43      8.85 o 
 -11   3   4      688.67      592.61     14.81 o 
 -10   3   4       36.98       45.25      5.26 o 
  -9   3   4     1121.68     1147.61     13.89 o 
  -8   3   4      101.81      106.23      4.92 o 
  -7   3   4      587.00      620.42      9.44 o 
  -6   3   4      266.29      301.56      6.24 o 
  -5   3   4     3062.96     2985.87     22.87 o 
  -4   3   4      824.34      791.58      9.14 o 
  -3   3   4      205.93      148.68      4.26 o 
  -2   3   4     3717.69     3533.79     26.51 o 
  -1   3   4        8.53       10.38      3.12 o 
   0   3   4     7514.42     7572.73     56.06 o 
   1   3   4       12.11        8.51      2.16 o 
   2   3   4      350.80      405.93      7.07 o 
   3   3   4      512.51      501.58      8.08 o 
   4   3   4    11092.63    11539.40     79.18 o 
   5   3   4      284.25      279.53      7.71 o 
   6   3   4     1107.36     1265.79     15.83 o 
   7   3   4      365.70      404.00     10.27 o 
   8   3   4      220.22      268.78      9.62 o 
   9   3   4      253.46      269.23     10.99 o 
  10   3   4      125.99       99.41     11.10 o 
  11   3   4      508.76      520.77     23.89 o 
  12   3   4      106.48       98.32     16.00 o 
  13   3   4       77.59       71.76     13.45 o 
  14   3   4       12.15       -1.99     19.47 o 
  15   3   4        1.31        7.44     22.24 o 
  16   3   4       20.20       59.81     50.98 o 
  17   3   4      115.54      110.62     29.96 o 
 -19   4   4       17.12       64.17     24.32 o 
 -18   4   4      248.94      263.73     31.68 o 
 -17   4   4       39.57       34.32     14.93 o 
 -16   4   4      256.51      240.68     17.24 o 
 -15   4   4      585.22      616.27     23.03 o 
 -14   4   4      232.17      230.34     13.81 o 
 -13   4   4      204.27      187.09     12.41 o 
 -12   4   4       62.41       64.32      9.67 o 
 -11   4   4     1427.10     1352.49     24.95 o 
 -10   4   4      162.32      163.58      8.87 o 
  -9   4   4      220.98      188.10      6.17 o 
  -8   4   4       17.18       30.67      3.91 o 
  -7   4   4        1.54        9.38      2.73 o 
  -6   4   4      249.93      308.58      7.48 o 
  -5   4   4      191.75      223.00      5.07 o 
  -4   4   4     3234.09     3363.03     23.30 o 
  -3   4   4      273.42      251.33      4.85 o 
  -2   4   4       61.68       57.92      2.99 o 
  -1   4   4      952.95      854.68     10.62 o 
   0   4   4       26.33       11.13      2.82 o 
   1   4   4      145.66      146.85      4.49 o 
   2   4   4       81.96      123.50      4.72 o 
   3   4   4      169.79      196.24      5.63 o 
   4   4   4      831.67     1143.86     11.86 o 
   5   4   4      113.73      120.26      6.33 o 
   6   4   4       45.87       48.32      4.37 o 
   7   4   4       30.61       46.89      5.23 o 
   8   4   4     1891.89     1849.91     22.86 o 
   9   4   4        6.98       14.03      6.36 o 
  10   4   4      122.52      107.36      9.46 o 
  11   4   4      200.33      154.77     12.84 o 
  12   4   4       27.76       18.10      9.98 o 
  13   4   4       35.20       16.69     11.95 o 
  14   4   4       62.93       43.17     22.42 o 
  15   4   4       27.44       62.48     25.32 o 
  16   4   4       32.59       43.85     25.09 o 
 -19   5   4       92.63      150.21     32.29 o 
 -18   5   4        2.12        1.51     20.11 o 
 -17   5   4      173.54      150.43     24.41 o 
 -16   5   4        2.31        5.17     11.14 o 
 -15   5   4      981.71      945.46     27.78 o 
 -14   5   4        0.83      -13.53      8.13 o 
 -13   5   4        3.04        9.85      8.78 o 
 -12   5   4       12.09       22.66      8.57 o 
 -11   5   4    12333.56    11614.65    115.83 o 
 -10   5   4       75.44       93.87      7.47 o 
  -9   5   4      702.79      756.01     13.17 o 
  -8   5   4      336.67      310.99      8.32 o 
  -7   5   4       99.21      141.48      5.58 o 
  -6   5   4      568.50      585.02      8.22 o 
  -5   5   4      333.95      433.07     10.72 o 
  -4   5   4     2293.84     2483.61     19.69 o 
  -3   5   4     1592.34     1562.27     13.22 o 
  -2   5   4     1723.76     1797.26     28.00 o 
  -1   5   4      743.05      730.68     10.43 o 
   0   5   4      686.36      806.91     11.88 o 
   1   5   4      110.40       93.78      3.88 o 
   2   5   4     3002.19     3020.94     26.90 o 
   3   5   4      526.55      509.48      8.76 o 
   4   5   4      748.31      714.43     10.19 o 
   5   5   4      792.54      826.76     12.88 o 
   6   5   4      378.90      384.61      9.77 o 
   7   5   4      116.36      139.15      7.03 o 
   8   5   4        0.05       -1.44      4.97 o 
   9   5   4      612.34      505.93     17.42 o 
  10   5   4      288.11      303.42     23.15 o 
  11   5   4      484.86      429.75     20.90 o 
  12   5   4       77.42       69.08     13.98 o 
  13   5   4       15.65       16.13     16.17 o 
  14   5   4       49.34       60.84     23.31 o 
  15   5   4      392.41      427.45     40.84 o 
  16   5   4       28.30       25.59     24.21 o 
 -19   6   4       29.81       50.10     22.92 o 
 -18   6   4      561.58      656.50     58.79 o 
 -17   6   4      109.77       87.22     29.35 o 
 -16   6   4      265.24      297.11     22.54 o 
 -15   6   4      145.66      139.91     13.65 o 
 -14   6   4       50.12       33.43     10.08 o 
 -13   6   4      128.39      131.57     11.73 o 
 -12   6   4       24.56       -0.06      8.43 o 
 -11   6   4     1095.76     1098.55     23.66 o 
 -10   6   4       20.43       14.86      5.78 o 
  -9   6   4      334.23      273.10      8.67 o 
  -8   6   4      773.48      723.36     12.66 o 
  -7   6   4      163.28      113.18      5.51 o 
  -6   6   4     1106.01     1135.36     14.17 o 
  -5   6   4     5103.23     5074.46     36.65 o 
  -4   6   4       95.14       71.48      3.78 o 
  -3   6   4      412.02      377.26      6.84 o 
  -2   6   4      364.25      447.81      7.85 o 
  -1   6   4        8.37        6.97      3.58 o 
   0   6   4     2385.50     2437.07     26.93 o 
   1   6   4      102.54       80.60      5.93 o 
   2   6   4     1014.12     1081.25     14.21 o 
   3   6   4     7800.63     7804.81     62.30 o 
   4   6   4        3.43        6.13      3.22 o 
   5   6   4      548.81      630.28     10.29 o 
   6   6   4      155.83      164.31      7.18 o 
   7   6   4      255.44      232.14      8.65 o 
   8   6   4      222.90      241.23      9.10 o 
   9   6   4      111.49       82.68      9.39 o 
  10   6   4       10.07       26.01      8.99 o 
  11   6   4     3119.86     2752.30     42.93 o 
  12   6   4       17.96       -0.46     11.80 o 
  13   6   4       18.47       28.76     35.17 o 
  14   6   4        9.04       14.97     20.37 o 
  15   6   4      471.42      474.43     38.27 o 
  16   6   4      112.56      138.89     29.19 o 
 -19   7   4       64.15       47.41     23.70 o 
 -18   7   4        0.32       18.10     21.84 o 
 -17   7   4       12.45       27.40     20.22 o 
 -16   7   4       83.09      101.57     17.94 o 
 -15   7   4      132.64      127.92     13.18 o 
 -14   7   4        0.34        0.96      9.08 o 
 -13   7   4       94.59      103.89     11.32 o 
 -12   7   4      484.30      442.93     17.75 o 
 -11   7   4      900.22      798.16     20.54 o 
 -10   7   4      137.94      155.51     11.17 o 
  -9   7   4      258.30      221.74     11.45 o 
  -8   7   4      252.76      260.23      8.24 o 
  -7   7   4      270.69      271.94      7.86 o 
  -6   7   4       31.41       25.84      3.78 o 
  -5   7   4        1.23        3.78      3.42 o 
  -4   7   4       98.01       89.23      6.89 o 
  -3   7   4        1.25        0.01      3.06 o 
  -2   7   4      336.93      360.57      8.48 o 
  -1   7   4      258.93      266.72      8.65 o 
   0   7   4      106.13      107.54      6.76 o 
   1   7   4       37.29       35.67      4.12 o 
   2   7   4     1362.85     1445.85     22.53 o 
   3   7   4      640.55      663.76     11.31 o 
   4   7   4      238.99      267.78      7.39 o 
   5   7   4        9.85       14.07      3.77 o 
   6   7   4      208.19      192.41      7.82 o 
   7   7   4      167.04      138.56      7.43 o 
   8   7   4        0.65        1.03      4.64 o 
   9   7   4      181.22      184.01     11.63 o 
  10   7   4       49.68       44.03      9.92 o 
  11   7   4       17.67       23.30     10.01 o 
  12   7   4       45.98       41.09     13.32 o 
  13   7   4      120.11       93.32     57.57 o 
  14   7   4      116.17      104.79     25.44 o 
  15   7   4       16.11        9.58     22.43 o 
  16   7   4      132.48      175.19     31.47 o 
 -18   8   4      126.92      161.23     27.69 o 
 -17   8   4     1296.94     1308.62     74.79 o 
 -16   8   4      210.41      194.88     25.91 o 
 -15   8   4      365.15      402.30     18.60 o 
 -14   8   4        7.05        3.96     11.78 o 
 -13   8   4      598.68      560.84     19.41 o 
 -12   8   4      145.90      119.77     12.85 o 
 -11   8   4     3015.38     2869.71     41.40 o 
 -10   8   4      272.01      283.22     13.92 o 
  -9   8   4     4130.57     3910.49     40.71 o 
  -8   8   4        0.19       -3.23      3.95 o 
  -7   8   4      418.51      385.86     10.16 o 
  -6   8   4      702.54      808.02     12.69 o 
  -5   8   4      177.62      157.76      7.03 o 
  -4   8   4    29454.34    30233.61    217.81 o 
  -3   8   4     1467.08     1425.70     16.34 o 
  -2   8   4     1559.62     1555.34     15.54 o 
  -1   8   4      165.99      175.29      8.14 o 
   0   8   4       37.89       42.69      7.26 o 
   1   8   4      288.95      260.98     10.23 o 
   2   8   4     5953.43     6382.66     56.77 o 
   3   8   4       73.09       82.81      6.31 o 
   4   8   4     4831.24     5332.50     42.54 o 
   5   8   4      411.35      408.64     12.25 o 
   6   8   4      482.55      466.12     11.30 o 
   7   8   4       74.08       84.65      7.43 o 
   8   8   4      132.20      131.26      9.25 o 
   9   8   4        9.03       14.99      7.84 o 
  10   8   4      491.29      492.72     18.82 o 
  11   8   4        8.31       40.06     10.97 o 
  12   8   4       73.53       68.92     18.12 o 
  13   8   4       18.81       38.13     26.32 o 
  14   8   4       11.26       44.49     44.59 o 
  15   8   4      425.92      620.87     91.62 o 
 -18   9   4        2.35       35.12     21.48 o 
 -17   9   4       27.15       48.98     21.71 o 
 -16   9   4        6.03       60.51     21.19 o 
 -15   9   4       55.65       69.22     13.66 o 
 -14   9   4       63.27       57.14     11.16 o 
 -13   9   4       19.82       12.46      9.58 o 
 -12   9   4      130.47      129.71     12.08 o 
 -11   9   4     6958.43     6607.26     75.65 o 
 -10   9   4       79.30       75.26     10.27 o 
  -9   9   4     2624.68     2497.81     30.55 o 
  -8   9   4     1106.65     1124.39     17.72 o 
  -7   9   4     2522.99     2361.98     25.18 o 
  -6   9   4      371.15      393.45     10.20 o 
  -5   9   4       31.77       29.40      5.32 o 
  -4   9   4     5413.17     5539.13     47.56 o 
  -3   9   4     5061.37     4997.67     40.05 o 
  -2   9   4       51.18       52.55      3.79 o 
  -1   9   4     2209.89     2126.42     23.10 o 
   0   9   4      274.14      303.76      7.39 o 
   1   9   4       25.46       52.05      5.13 o 
   2   9   4      684.94      595.10     12.84 o 
   3   9   4       13.37       10.87      4.77 o 
   4   9   4      846.15      838.01     13.07 o 
   5   9   4      714.88      711.61     13.23 o 
   6   9   4        7.06       11.74      5.77 o 
   7   9   4        0.77       -3.23      5.04 o 
   8   9   4      742.47      729.24     17.23 o 
   9   9   4     2298.87     1944.47     31.54 o 
  10   9   4      883.86      848.14     21.99 o 
  11   9   4      255.27      190.17     15.85 o 
  12   9   4      322.92      362.47     23.57 o 
  13   9   4      277.50      241.65     29.14 o 
  14   9   4        0.44       -9.84     50.42 o 
  15   9   4      352.51      481.42     40.67 o 
 -17  10   4      171.63      178.95     27.27 o 
 -16  10   4      528.89      632.74     32.23 o 
 -15  10   4      346.74      353.89     24.60 o 
 -14  10   4      202.00      199.94     15.26 o 
 -13  10   4      195.88      200.97     19.27 o 
 -12  10   4       56.37       65.41     14.16 o 
 -11  10   4      330.83      352.55     16.05 o 
 -10  10   4      996.81     1016.32     22.26 o 
  -9  10   4     4030.86     3857.66     51.87 o 
  -8  10   4       57.66       55.28      8.79 o 
  -7  10   4       72.54       87.02      6.82 o 
  -6  10   4      225.33      230.40      8.68 o 
  -5  10   4       54.84       66.64      5.86 o 
  -4  10   4      878.03      906.71     13.11 o 
  -3  10   4      164.23      142.61      6.57 o 
  -2  10   4      312.52      290.67      8.54 o 
  -1  10   4      733.89      708.89     17.49 o 
   0  10   4        0.57        0.40      3.90 o 
   1  10   4      505.19      465.98     19.12 o 
   2  10   4       15.36       15.26      4.66 o 
   3  10   4     2767.10     2931.24     33.92 o 
   4  10   4      609.75      606.20     12.37 o 
   5  10   4       52.81       57.94      6.45 o 
   6  10   4       47.40       65.01      7.01 o 
   7  10   4      673.64      644.19     16.08 o 
   8  10   4        8.58       10.42      7.68 o 
   9  10   4      135.92      162.93     15.87 o 
  10  10   4      272.44      270.72     16.04 o 
  11  10   4     1168.82     1089.00     57.86 o 
  12  10   4        2.27       28.01     21.06 o 
  13  10   4      815.35      639.98     60.42 o 
  14  10   4        0.02       34.61     35.11 o 
 -17  11   4       14.96       65.07     27.19 o 
 -16  11   4       92.43      121.58     20.77 o 
 -15  11   4       31.00       53.84     19.45 o 
 -14  11   4        9.62       14.68     14.53 o 
 -13  11   4      393.71      398.24     18.84 o 
 -12  11   4      151.24      156.99     13.37 o 
 -11  11   4      288.29      314.14     25.03 o 
 -10  11   4      785.06      779.89     21.84 o 
  -9  11   4       59.56       64.81     12.46 o 
  -8  11   4        0.26        1.39      5.64 o 
  -7  11   4        7.69       -0.43      5.74 o 
  -6  11   4       53.51       53.35      6.46 o 
  -5  11   4       20.16       29.14      6.25 o 
  -4  11   4      481.01      482.10     12.68 o 
  -3  11   4      282.80      290.88     10.16 o 
  -2  11   4     5551.87     5670.32     54.42 o 
  -1  11   4       31.28       41.80      6.31 o 
   0  11   4     1291.37     1313.12     20.84 o 
   1  11   4      357.78      312.83     12.98 o 
   2  11   4      663.33      663.78     16.51 o 
   3  11   4      200.64      183.57     10.12 o 
   4  11   4     2246.45     2320.22     32.34 o 
   5  11   4        2.07       10.07      6.06 o 
   6  11   4      428.99      421.41     15.02 o 
   7  11   4       47.93       51.06     10.04 o 
   8  11   4       61.47       65.04     11.00 o 
   9  11   4      115.29       84.74     12.03 o 
  10  11   4       56.13       63.79     14.12 o 
  11  11   4       27.00       12.61     29.89 o 
  12  11   4        3.94       43.13     44.07 o 
  13  11   4      492.86      476.37     56.01 o 
  14  11   4       16.93      -32.34     32.71 o 
 -16  12   4       94.10      135.81     25.24 o 
 -15  12   4      159.78      176.83     26.04 o 
 -14  12   4        0.24        0.20     17.11 o 
 -13  12   4      798.15      829.48     32.84 o 
 -12  12   4      906.46      894.83     28.20 o 
 -11  12   4      530.30      492.34     21.37 o 
 -10  12   4      442.42      485.31     21.12 o 
  -9  12   4     7768.41     7550.42     87.26 o 
  -8  12   4      374.49      415.11     14.81 o 
  -7  12   4     1745.05     1738.93     28.08 o 
  -6  12   4    20278.38    19689.26    173.55 o 
  -5  12   4       93.13       79.05      8.62 o 
  -4  12   4     4348.27     4416.58     54.50 o 
  -3  12   4      397.45      406.88     14.90 o 
  -2  12   4     1120.95     1169.63     23.76 o 
  -1  12   4      131.46      142.76     10.40 o 
   0  12   4      604.64      573.92     17.15 o 
   1  12   4       65.19       55.71      8.67 o 
   2  12   4      291.99      339.29     13.11 o 
   3  12   4      240.81      263.52     12.21 o 
   4  12   4      443.10      498.46     13.61 o 
   5  12   4       23.41       32.76      7.76 o 
   6  12   4      102.53      144.65     12.36 o 
   7  12   4       51.85       42.85     10.40 o 
   8  12   4        3.05       -5.27      8.99 o 
   9  12   4       21.89       26.07     12.34 o 
  10  12   4      401.70      430.34     27.68 o 
  11  12   4      127.75      240.00     50.34 o 
  12  12   4     2444.72     2341.83    125.18 o 
  13  12   4        2.97      -12.84     31.52 o 
 -15  13   4        7.61       32.83     20.16 o 
 -14  13   4       38.27       49.13     32.59 o 
 -13  13   4       82.01       63.99     20.17 o 
 -12  13   4      990.43     1026.57     35.38 o 
 -11  13   4        4.81       14.05     11.52 o 
 -10  13   4      105.41      109.98     13.98 o 
  -9  13   4      593.06      614.16     23.29 o 
  -8  13   4        0.84      -12.22      9.69 o 
  -7  13   4       74.05       69.56      9.92 o 
  -6  13   4      139.86      144.24     11.60 o 
  -5  13   4      661.39      590.72     21.27 o 
  -4  13   4      275.98      271.82     13.74 o 
  -3  13   4     3024.42     2910.54     52.26 o 
  -2  13   4       27.59       30.40      9.32 o 
  -1  13   4     2786.64     2661.17     39.44 o 
   0  13   4      250.16      290.70     14.10 o 
   1  13   4     2089.03     1940.56     49.36 o 
   2  13   4      992.78      981.57     21.29 o 
   3  13   4       93.36      104.54      8.84 o 
   4  13   4      101.75       96.18      9.86 o 
   5  13   4      267.81      240.40     14.60 o 
   6  13   4      113.93      125.54     12.85 o 
   7  13   4      330.31      322.18     17.26 o 
   8  13   4       35.00       17.51     13.83 o 
   9  13   4      817.41      739.96     31.42 o 
  10  13   4        0.01        7.25     14.33 o 
  11  13   4        4.73       22.69     24.17 o 
  12  13   4       22.66       44.29     24.72 o 
 -15  14   4       48.52       64.04     36.07 o 
 -14  14   4       10.94       35.06     19.89 o 
 -13  14   4      141.07      111.06     22.75 o 
 -12  14   4      304.20      320.05     29.02 o 
 -11  14   4       90.92      100.58     17.82 o 
 -10  14   4       68.94       86.39     26.63 o 
  -9  14   4     1458.62     1400.89     45.44 o 
  -8  14   4      329.33      424.30     20.48 o 
  -7  14   4      726.01      705.91     21.07 o 
  -6  14   4      326.24      330.93     15.30 o 
  -5  14   4      587.34      597.76     18.94 o 
  -4  14   4       83.58       96.34     10.39 o 
  -3  14   4       11.44       25.91      8.44 o 
  -2  14   4      181.98      211.05     15.15 o 
  -1  14   4      440.51      450.86     16.90 o 
   0  14   4        2.29        8.53      7.68 o 
   1  14   4      287.63      302.91     14.68 o 
   2  14   4        0.28       -0.08      7.56 o 
   3  14   4       23.39       27.60      7.42 o 
   4  14   4       33.10       35.86     10.07 o 
   5  14   4      216.33      215.12     14.78 o 
   6  14   4       43.36       51.29     11.17 o 
   7  14   4      400.45      372.67     24.20 o 
   8  14   4       20.28       16.58     15.98 o 
   9  14   4        1.85      -12.16     13.48 o 
  10  14   4       24.14       12.71     18.22 o 
  11  14   4      130.36      145.17     31.59 o 
  12  14   4        0.00       27.87     22.60 o 
 -14  15   4        5.12       80.41     35.65 o 
 -13  15   4      109.97      110.85     37.63 o 
 -12  15   4       43.99       81.51     34.98 o 
 -11  15   4        0.20       18.83     29.28 o 
 -10  15   4      104.97      146.32     25.76 o 
  -9  15   4       61.24       78.64     16.09 o 
  -8  15   4      319.34      380.68     23.50 o 
  -7  15   4        2.10        9.59      9.35 o 
  -6  15   4      111.76      100.32     12.96 o 
  -5  15   4        8.00       16.29     10.78 o 
  -4  15   4       21.16       24.05      9.04 o 
  -3  15   4        5.80       12.87      8.53 o 
  -2  15   4      685.03      670.06     20.33 o 
  -1  15   4      313.31      334.65     25.05 o 
   0  15   4      283.23      303.64     16.08 o 
   1  15   4       36.86       37.55      9.62 o 
   2  15   4      100.78      114.18     11.91 o 
   3  15   4        0.00        4.84     11.24 o 
   4  15   4       72.63       68.04     11.10 o 
   5  15   4      101.81      134.68     28.71 o 
   6  15   4     1317.23     1264.39     38.77 o 
   7  15   4      114.46      107.01     17.71 o 
   8  15   4       55.16       44.68     16.03 o 
   9  15   4       11.59      -11.32     13.95 o 
  10  15   4      247.99      280.26     25.28 o 
  11  15   4       18.39       51.28     48.92 o 
 -13  16   4        0.05       51.36     33.87 o 
 -12  16   4       12.86       31.67     31.53 o 
 -11  16   4       16.62       23.94     30.77 o 
 -10  16   4      150.52      169.70     40.26 o 
  -9  16   4      433.67      521.61     54.38 o 
  -8  16   4      895.43      799.97    115.94 o 
  -7  16   4      400.74      465.61     39.75 o 
  -6  16   4     3709.36     3699.74    132.07 o 
  -5  16   4      229.68      258.18     28.52 o 
  -4  16   4       10.39       21.35     11.19 o 
  -3  16   4        7.68        2.85     10.27 o 
  -2  16   4       46.24       63.92     12.36 o 
  -1  16   4      533.60      526.27     22.40 o 
   0  16   4       55.08       66.89     12.87 o 
   1  16   4       85.09       84.69     14.10 o 
   2  16   4       88.43       76.60     21.73 o 
   3  16   4       47.17       15.27     24.99 o 
   4  16   4        2.01       -3.39     14.87 o 
   5  16   4        5.93       -5.18     15.22 o 
   6  16   4       99.81      143.44     35.46 o 
   7  16   4       48.75       31.35     19.44 o 
   8  16   4       42.67       44.73     20.12 o 
   9  16   4      303.52      272.60     29.87 o 
  10  16   4        0.13       20.41     27.85 o 
 -11  17   4       19.97       13.39     34.36 o 
 -10  17   4       76.66       64.39     32.68 o 
  -9  17   4       80.03      111.32     37.53 o 
  -8  17   4      380.41      397.76     50.78 o 
  -7  17   4       24.66       76.26     34.54 o 
  -6  17   4        4.34       17.84     15.59 o 
  -5  17   4       35.19       63.15     19.04 o 
  -4  17   4        0.10        6.84     13.13 o 
  -3  17   4       16.82       19.92     13.04 o 
  -2  17   4      107.21      139.21     17.63 o 
  -1  17   4      325.96      267.66     26.66 o 
   0  17   4        8.80       30.47     17.26 o 
   1  17   4      344.42      350.66     38.81 o 
   2  17   4        4.43       -2.97     15.64 o 
   3  17   4       26.99       37.46     27.15 o 
   4  17   4      120.91      152.67     35.71 o 
   5  17   4      171.97      226.13     41.09 o 
   6  17   4      305.91      391.28     49.41 o 
   7  17   4      288.45      242.16     43.06 o 
   8  17   4        6.85       85.12     32.25 o 
 -10  18   4      276.27      316.34     51.64 o 
  -9  18   4       11.88       75.17     34.92 o 
  -8  18   4      206.79      165.08     40.46 o 
  -7  18   4      219.05      264.88     46.13 o 
  -6  18   4       30.03       26.01     29.36 o 
  -5  18   4      206.17      288.61     27.76 o 
  -4  18   4      158.73      182.76     48.98 o 
  -3  18   4       30.90       25.19     38.65 o 
  -2  18   4       21.58       38.45     20.04 o 
  -1  18   4       48.35       57.70     19.14 o 
   0  18   4       12.56       40.19     18.69 o 
   1  18   4       22.54       30.46     17.18 o 
   2  18   4       35.52       56.98     18.71 o 
   3  18   4       30.73      139.38     35.96 o 
   4  18   4       33.87       53.24     31.69 o 
   5  18   4       41.78       85.95     32.31 o 
   6  18   4        8.81       90.11     34.07 o 
   7  18   4       15.87       45.84     31.82 o 
  -8  19   4      176.05      146.76     42.14 o 
  -7  19   4        1.67       94.37     35.66 o 
  -6  19   4       47.87       63.14     34.08 o 
  -5  19   4        6.85       35.01     19.81 o 
  -4  19   4        8.76       20.05     17.71 o 
  -3  19   4        1.67       -0.81     18.70 o 
  -2  19   4        6.48       -2.50     15.98 o 
  -1  19   4      116.25      152.26     24.30 o 
   0  19   4      196.19      232.66     37.70 o 
   1  19   4        8.03       41.60     23.37 o 
   2  19   4       30.74       42.14     29.62 o 
   3  19   4       90.42      122.75     36.67 o 
   4  19   4        5.09       -7.90     25.81 o 
   5  19   4       13.10       17.15     30.89 o 
  -5  20   4        0.54       13.47     26.96 o 
  -4  20   4       24.07       53.89     22.28 o 
  -3  20   4       55.05       74.54     32.59 o 
  -2  20   4       49.88       90.18     21.28 o 
  -1  20   4       48.81       62.09     19.66 o 
   0  20   4       15.08       35.04     22.49 o 
   1  20   4      161.66      107.26     34.83 o 
   2  20   4       16.81       67.63     31.60 o 
 -20   1   5        2.17       55.18     23.93 o 
 -19   1   5       16.63       12.74     20.99 o 
 -18   1   5       16.68       66.73     22.85 o 
 -17   1   5       43.87       46.98     10.49 o 
 -16   1   5       44.43       45.59      8.91 o 
 -15   1   5       53.68       54.61      8.77 o 
 -14   1   5      131.25      133.21     10.74 o 
 -13   1   5     4443.10     4237.41     47.55 o 
 -12   1   5       69.39       70.13      6.32 o 
 -11   1   5     3312.01     3391.49     31.98 o 
 -10   1   5       14.42       12.56      4.25 o 
  -9   1   5      333.12      308.47      8.60 o 
  -8   1   5      137.63      150.18      5.97 o 
  -7   1   5      482.22      470.91      7.56 o 
  -6   1   5        4.68        0.84      2.17 o 
  -5   1   5       38.35       54.62      2.38 o 
  -4   1   5     9366.39     9379.67     78.20 o 
  -3   1   5        3.79       10.63      2.81 o 
  -2   1   5     2884.28     2960.90     21.95 o 
  -1   1   5      587.18      517.52      8.82 o 
   0   1   5       27.04       26.33      2.04 o 
   1   1   5       37.27       38.48      2.57 o 
   2   1   5     9447.13    10137.97     57.53 o 
   3   1   5       22.92       22.97      2.42 o 
   4   1   5        8.71        1.15      1.95 o 
   5   1   5      337.90      353.63      6.33 o 
   6   1   5      312.86      317.21      6.84 o 
   7   1   5     1048.84      993.50     13.45 o 
   8   1   5     1400.91     1440.86     21.76 o 
   9   1   5     1182.86     1096.03     21.29 o 
  10   1   5      222.30      230.72     12.83 o 
  11   1   5      565.46      512.71     17.46 o 
  12   1   5       29.71       16.70      8.99 o 
  13   1   5       77.95       61.95     11.72 o 
  14   1   5       14.56       39.09     22.92 o 
  15   1   5      188.95      204.77     31.70 o 
  16   1   5        2.36        6.81     25.09 o 
 -20   2   5      680.37      890.70     48.99 o 
 -19   2   5       73.82       63.19     59.31 o 
 -18   2   5      152.97      183.87     29.98 o 
 -17   2   5       14.39       -1.22     10.75 o 
 -16   2   5        0.81        4.49      7.75 o 
 -15   2   5       18.25        5.57      8.17 o 
 -14   2   5      245.99      248.53     13.59 o 
 -13   2   5      573.89      587.14     21.50 o 
 -12   2   5        0.16        2.99      5.71 o 
 -11   2   5     2933.88     2721.62     27.47 o 
 -10   2   5      283.78      281.48      7.59 o 
  -9   2   5     1499.44     1229.62     15.53 o 
  -8   2   5       19.68       22.69      3.67 o 
  -7   2   5       35.36       30.76      3.41 o 
  -6   2   5      274.62      344.33      6.48 o 
  -5   2   5     2400.42     2227.77     17.97 o 
  -4   2   5     2330.96     2120.95     18.22 o 
  -3   2   5      283.36      252.01      4.50 o 
  -2   2   5    31218.07    30548.03    201.48 o 
  -1   2   5      262.76      240.59      4.72 o 
   0   2   5     1843.06     1704.77     12.92 o 
   1   2   5      108.09      109.84      3.17 o 
   2   2   5      276.85      328.36      5.69 o 
   3   2   5        3.76       -1.33      2.07 o 
   4   2   5     2401.29     2779.67     20.50 o 
   5   2   5      652.83      638.45      9.00 o 
   6   2   5      637.26      626.90     10.61 o 
   7   2   5     2773.96     2765.10     28.45 o 
   8   2   5       12.89       19.25      5.96 o 
   9   2   5      379.33      377.40     14.45 o 
  10   2   5        0.25       -6.63      7.49 o 
  11   2   5      854.97      733.58     20.49 o 
  12   2   5        0.01       -8.57      8.10 o 
  13   2   5      202.14      166.61     15.28 o 
  14   2   5       41.42       -9.27     21.26 o 
  15   2   5       35.99       19.67     24.15 o 
  16   2   5        1.22       19.90     28.68 o 
 -20   3   5       47.60      112.65     26.90 o 
 -19   3   5       49.52       47.20     25.03 o 
 -18   3   5       47.33       59.30     21.61 o 
 -17   3   5      216.87      196.22     20.04 o 
 -16   3   5        3.59        9.06      8.77 o 
 -15   3   5       60.07       59.59      9.57 o 
 -14   3   5        0.00       -8.38      8.82 o 
 -13   3   5       43.57       37.02      7.79 o 
 -12   3   5      215.32      313.67     12.01 o 
 -11   3   5     2785.81     2651.07     27.21 o 
 -10   3   5       26.37       40.95      4.85 o 
  -9   3   5     1000.73      969.82     13.50 o 
  -8   3   5       18.51       26.47      3.17 o 
  -7   3   5        1.12        4.27      2.49 o 
  -6   3   5      117.44      159.33      4.27 o 
  -5   3   5     1422.89     1468.40     13.10 o 
  -4   3   5     3033.43     3296.29     26.79 o 
  -3   3   5       39.77       35.08      2.41 o 
  -2   3   5     8110.27     8387.93     58.42 o 
  -1   3   5       87.11       81.18      3.15 o 
   0   3   5      382.91      398.99      5.43 o 
   1   3   5        1.42        4.06      2.08 o 
   2   3   5      126.84      146.97      5.57 o 
   3   3   5       84.95       83.82      3.69 o 
   4   3   5        4.87       34.88      3.36 o 
   5   3   5      124.53      135.14      5.62 o 
   6   3   5       72.01       81.66      5.55 o 
   7   3   5      526.94      554.18     13.66 o 
   8   3   5      382.68      427.41     14.85 o 
   9   3   5        8.98       17.17      6.46 o 
  10   3   5        0.76       -5.06      8.24 o 
  11   3   5      628.21      651.35     21.54 o 
  12   3   5        0.82        5.11      9.54 o 
  13   3   5      247.38      283.23     29.84 o 
  14   3   5      168.38      209.80     56.46 o 
  15   3   5       43.98       76.85     36.39 o 
  16   3   5       60.70       53.07     26.90 o 
 -20   4   5       60.70       78.59     25.24 o 
 -19   4   5      854.05      994.50     49.68 o 
 -18   4   5      150.10      167.04     26.94 o 
 -17   4   5      669.50      700.80     30.96 o 
 -16   4   5       88.14       96.85     15.73 o 
 -15   4   5      204.46      194.39     25.40 o 
 -14   4   5        0.04      -10.65      9.19 o 
 -13   4   5       38.90       22.84      8.92 o 
 -12   4   5      963.52      937.46     25.57 o 
 -11   4   5     4642.88     4497.73     52.99 o 
 -10   4   5      571.45      565.42     11.91 o 
  -9   4   5      623.88      456.80      9.64 o 
  -8   4   5       27.67       35.20      3.44 o 
  -7   4   5     1616.44     1672.02     15.44 o 
  -6   4   5     2481.83     2651.22     21.78 o 
  -5   4   5     2960.65     2814.26     23.54 o 
  -4   4   5        9.09       15.22      2.54 o 
  -3   4   5     2012.69     1854.60     14.87 o 
  -2   4   5     3444.39     3386.73     25.53 o 
  -1   4   5      993.65      949.53     13.37 o 
   0   4   5      238.50      285.44      6.08 o 
   1   4   5      248.08      219.42      7.21 o 
   2   4   5    11425.61    12030.86     90.39 o 
   3   4   5        5.78        8.45      2.99 o 
   4   4   5     3913.32     4272.13     33.73 o 
   5   4   5       64.12       73.32      4.83 o 
   6   4   5      356.04      399.69      9.43 o 
   7   4   5      910.13      922.64     15.38 o 
   8   4   5        0.00        8.52      4.96 o 
   9   4   5     1195.20     1029.65     21.28 o 
  10   4   5      215.01      207.70     16.32 o 
  11   4   5        5.25        3.61      9.29 o 
  12   4   5       47.20       45.84     11.80 o 
  13   4   5      501.11      403.63     38.73 o 
  14   4   5        0.76        5.58     20.48 o 
  15   4   5       53.02       23.85     23.70 o 
  16   4   5      103.36      162.07     40.48 o 
 -19   5   5        5.36      -14.79     18.86 o 
 -18   5   5       21.82       52.74     22.03 o 
 -17   5   5      108.56       99.18     26.48 o 
 -16   5   5       16.44        6.15     12.48 o 
 -15   5   5      254.27      243.09     14.84 o 
 -14   5   5      110.97       98.80     14.89 o 
 -13   5   5      825.75      766.73     20.96 o 
 -12   5   5        3.51        1.73      7.82 o 
 -11   5   5    11676.15    11035.80    122.51 o 
 -10   5   5        0.10       -2.50      4.35 o 
  -9   5   5     1312.28     1241.80     16.10 o 
  -8   5   5       11.37       15.88      3.85 o 
  -7   5   5      112.86      128.76      4.71 o 
  -6   5   5     4599.23     4681.78     33.82 o 
  -5   5   5    14691.04    14836.59     93.28 o 
  -4   5   5     3141.92     3737.16     28.44 o 
  -3   5   5      529.24      594.66      7.38 o 
  -2   5   5     2653.78     2649.47     24.16 o 
  -1   5   5      402.83      394.59      7.89 o 
   0   5   5      139.03      123.40      4.71 o 
   1   5   5      324.14      286.11     11.25 o 
   2   5   5     2301.26     2316.54     21.16 o 
   3   5   5     1017.96      959.66     11.68 o 
   4   5   5       95.23      129.61      4.81 o 
   5   5   5      478.45      548.27     10.78 o 
   6   5   5      351.45      323.84      9.09 o 
   7   5   5        0.00       -4.46      4.03 o 
   8   5   5      382.28      405.56     12.11 o 
   9   5   5       23.43        8.53      8.71 o 
  10   5   5      541.09      518.36     18.35 o 
  11   5   5        0.09       18.10     11.58 o 
  12   5   5       34.57       22.01     13.36 o 
  13   5   5        2.35      -35.75     17.88 o 
  14   5   5      291.80      299.23     44.88 o 
  15   5   5      125.89      164.60     29.85 o 
  16   5   5        0.01       42.05     26.84 o 
 -19   6   5       73.06       95.24     32.85 o 
 -18   6   5      953.95     1150.06     71.64 o 
 -17   6   5      615.54      592.51     34.50 o 
 -16   6   5       71.98       81.30     19.05 o 
 -15   6   5       49.64       39.52     10.46 o 
 -14   6   5      179.29      210.65     15.08 o 
 -13   6   5     1545.78     1385.69     27.52 o 
 -12   6   5      298.58      292.58     14.17 o 
 -11   6   5     4505.28     4170.70     51.32 o 
 -10   6   5        9.50       -5.08      5.25 o 
  -9   6   5      947.84      844.55     14.23 o 
  -8   6   5     1394.65     1409.88     17.16 o 
  -7   6   5       53.32       71.05      4.62 o 
  -6   6   5      601.31      557.68      9.38 o 
  -5   6   5      550.23      584.53      8.64 o 
  -4   6   5     2046.83     2267.28     18.91 o 
  -3   6   5     1453.48     1458.29     15.42 o 
  -2   6   5     1463.34     1456.04     16.90 o 
  -1   6   5     1170.44     1091.57     15.03 o 
   0   6   5      612.26      613.92     11.04 o 
   1   6   5      896.19      836.45     17.17 o 
   2   6   5       48.38       37.17      3.61 o 
   3   6   5      292.80      342.81      8.46 o 
   4   6   5      251.78      251.96      7.05 o 
   5   6   5       11.02       12.99      3.79 o 
   6   6   5        2.97        3.56      4.14 o 
   7   6   5       35.01       34.89      6.37 o 
   8   6   5      322.67      307.14     10.62 o 
   9   6   5       27.49       55.06      9.19 o 
  10   6   5        0.37        7.58     12.89 o 
  11   6   5        0.84        4.16     11.67 o 
  12   6   5        2.17       -7.81     14.76 o 
  13   6   5       78.14       34.18     27.01 o 
  14   6   5       21.78       38.62     22.31 o 
  15   6   5       43.60       43.59     24.27 o 
 -19   7   5       31.16       56.63     23.56 o 
 -18   7   5       39.38       75.79     51.09 o 
 -17   7   5       85.03      126.03     23.49 o 
 -16   7   5       62.89       43.73     15.26 o 
 -15   7   5      113.88      119.93     14.58 o 
 -14   7   5       14.08       18.77      9.72 o 
 -13   7   5      236.86      192.12     12.87 o 
 -12   7   5      610.25      630.50     19.42 o 
 -11   7   5      354.97      332.84     14.36 o 
 -10   7   5      343.24      324.77     11.64 o 
  -9   7   5        0.02       -1.74      4.39 o 
  -8   7   5       14.33       27.18      4.50 o 
  -7   7   5      590.12      586.34     14.20 o 
  -6   7   5       31.20       29.00      4.12 o 
  -5   7   5     2301.66     2237.61     26.31 o 
  -4   7   5     7069.46     7600.08     59.30 o 
  -3   7   5       67.06       79.30      5.51 o 
  -2   7   5      948.29     1051.23     15.41 o 
  -1   7   5      483.53      450.56     11.20 o 
   0   7   5       33.64       51.69      5.34 o 
   1   7   5       38.79       48.55      6.93 o 
   2   7   5    10226.40    10454.47     85.87 o 
   3   7   5        7.87       11.97      4.22 o 
   4   7   5      684.16      673.81     11.23 o 
   5   7   5      125.97      147.32      7.04 o 
   6   7   5      179.02      192.73      8.05 o 
   7   7   5        2.52        5.69      4.58 o 
   8   7   5        2.47        7.27      6.14 o 
   9   7   5        0.00       -8.19      7.28 o 
  10   7   5       43.02       30.94     10.40 o 
  11   7   5      867.65      836.76     28.56 o 
  12   7   5        8.94       30.83     24.19 o 
  13   7   5        9.73       27.25     20.87 o 
  14   7   5       56.03       24.77     28.24 o 
  15   7   5       41.06       61.56     25.45 o 
 -19   8   5       16.08       53.03     22.51 o 
 -18   8   5      237.56      265.97     53.84 o 
 -17   8   5        0.24       37.75     20.26 o 
 -16   8   5        0.54       10.83     13.66 o 
 -15   8   5       30.85       52.92     12.33 o 
 -14   8   5       61.32       55.80     10.84 o 
 -13   8   5      194.88      189.01     13.27 o 
 -12   8   5      298.15      322.54     16.64 o 
 -11   8   5    12620.37    11863.03    152.88 o 
 -10   8   5      119.68      141.31      9.25 o 
  -9   8   5      565.35      523.43     14.19 o 
  -8   8   5       47.03       35.07      5.19 o 
  -7   8   5      846.06      863.37     14.41 o 
  -6   8   5      617.43      676.72     12.25 o 
  -5   8   5       24.15       15.85      4.24 o 
  -4   8   5     1596.37     1753.25     19.56 o 
  -3   8   5        0.14        4.11      4.11 o 
  -2   8   5      824.37      850.25     15.50 o 
  -1   8   5      112.48      125.81      7.03 o 
   0   8   5      135.79      141.67      8.30 o 
   1   8   5      255.06      278.65      8.50 o 
   2   8   5     1402.89     1427.95     20.30 o 
   3   8   5        1.04       -1.94      3.65 o 
   4   8   5      182.93      214.20      7.09 o 
   5   8   5      250.69      243.29      8.47 o 
   6   8   5      252.62      250.43      9.82 o 
   7   8   5        2.51       10.46      6.09 o 
   8   8   5      234.74      257.18     11.33 o 
   9   8   5        0.91        1.11      7.81 o 
  10   8   5     3541.14     3536.41     46.97 o 
  11   8   5        0.72        6.60     10.32 o 
  12   8   5      175.26      245.12     28.28 o 
  13   8   5       18.83      -13.54     33.45 o 
  14   8   5       74.77      120.34     39.96 o 
  15   8   5      372.30      454.62     38.96 o 
 -18   9   5       11.77       41.50     39.42 o 
 -17   9   5      263.25      270.31     30.23 o 
 -16   9   5       18.31       43.51     15.78 o 
 -15   9   5       93.92      103.20     14.77 o 
 -14   9   5       28.11       44.19     12.07 o 
 -13   9   5       15.89       24.79     10.00 o 
 -12   9   5      175.22      165.76     12.71 o 
 -11   9   5     1234.65     1237.07     26.53 o 
 -10   9   5        3.30        0.72      8.02 o 
  -9   9   5      214.81      208.17     10.10 o 
  -8   9   5       19.97       17.95      5.55 o 
  -7   9   5     3346.09     3252.38     33.00 o 
  -6   9   5       59.71       83.77      7.21 o 
  -5   9   5      170.28      207.96      9.72 o 
  -4   9   5     4949.64     5228.77     45.27 o 
  -3   9   5    12255.39    12043.95    100.26 o 
  -2   9   5        6.31       19.96      4.31 o 
  -1   9   5      623.75      562.58     13.42 o 
   0   9   5      348.54      327.42     12.16 o 
   1   9   5      721.87      645.40     16.77 o 
   2   9   5      152.47      193.86      7.90 o 
   3   9   5      252.28      259.26      9.73 o 
   4   9   5      522.26      561.56     11.90 o 
   5   9   5       38.96       41.59      6.29 o 
   6   9   5      334.68      338.99     11.30 o 
   7   9   5        7.08        7.07      5.76 o 
   8   9   5      237.89      258.34     13.24 o 
   9   9   5     1781.41     1579.68     28.73 o 
  10   9   5       64.12       65.10     12.00 o 
  11   9   5       56.86       51.65     15.01 o 
  12   9   5      320.31      334.77     30.72 o 
  13   9   5      667.94      705.56    108.12 o 
  14   9   5        2.01       29.15     52.05 o 
 -18  10   5       25.65       58.63     33.12 o 
 -17  10   5        1.61       21.97     19.95 o 
 -16  10   5        6.18       22.27     15.44 o 
 -15  10   5       19.90       53.92     16.78 o 
 -14  10   5      377.24      431.22     21.72 o 
 -13  10   5        0.70       -9.86      9.23 o 
 -12  10   5      122.42      117.36     17.42 o 
 -11  10   5     1557.04     1460.92     28.88 o 
 -10  10   5      846.92      940.28     21.40 o 
  -9  10   5     1878.81     1839.96     25.99 o 
  -8  10   5        4.90        1.93      6.10 o 
  -7  10   5     1853.87     1822.09     26.76 o 
  -6  10   5        1.93       -8.86      4.43 o 
  -5  10   5        4.07       -3.65      4.28 o 
  -4  10   5      182.62      207.16      8.62 o 
  -3  10   5      217.25      262.70      9.05 o 
  -2  10   5       63.86       61.88      5.58 o 
  -1  10   5       50.01       37.60      8.43 o 
   0  10   5      682.81      653.26     16.72 o 
   1  10   5     2830.99     2647.10     48.84 o 
   2  10   5       34.40       19.77      6.27 o 
   3  10   5      604.07      641.03     24.68 o 
   4  10   5        8.29       14.87      5.41 o 
   5  10   5       61.55       43.42      6.90 o 
   6  10   5        0.45        7.83      6.63 o 
   7  10   5      864.03      754.73     21.73 o 
   8  10   5       97.45       88.86     11.70 o 
   9  10   5      748.51      614.78     24.17 o 
  10  10   5      118.63      138.60     16.23 o 
  11  10   5      485.88      564.12     34.43 o 
  12  10   5       44.93       34.36     32.61 o 
  13  10   5      219.52      116.26     39.96 o 
  14  10   5        7.60      -25.66     30.48 o 
 -17  11   5       13.33       23.25     26.17 o 
 -16  11   5       41.08       45.10     25.65 o 
 -15  11   5       15.82       49.59     16.06 o 
 -14  11   5      154.68      170.08     19.75 o 
 -13  11   5      183.03      151.89     13.55 o 
 -12  11   5       78.30       81.35     17.45 o 
 -11  11   5      330.28      276.27     15.24 o 
 -10  11   5      158.87      134.71     11.82 o 
  -9  11   5        1.42        3.33      9.72 o 
  -8  11   5        5.77       -6.46      6.78 o 
  -7  11   5      194.33      209.33     10.13 o 
  -6  11   5      645.18      655.68     15.03 o 
  -5  11   5       18.53       15.31      5.65 o 
  -4  11   5     2165.87     2209.31     28.00 o 
  -3  11   5      833.78      858.61     15.99 o 
  -2  11   5      369.55      364.32     12.59 o 
  -1  11   5      101.02      104.04      9.22 o 
   0  11   5      493.91      534.53     16.14 o 
   1  11   5       26.86       15.10      8.15 o 
   2  11   5      481.33      462.72     23.70 o 
   3  11   5      158.82      147.79      9.78 o 
   4  11   5     3597.71     3678.33     39.20 o 
   5  11   5        7.65       10.04      6.92 o 
   6  11   5     1024.22      952.05     24.05 o 
   7  11   5       91.50       96.29     11.72 o 
   8  11   5       44.49       36.32     10.48 o 
   9  11   5       43.06       41.12     11.55 o 
  10  11   5     1203.29     1179.35     72.37 o 
  11  11   5      792.15      766.63     85.94 o 
  12  11   5     1248.82     1243.31     74.40 o 
  13  11   5      721.03      682.44     65.14 o 
 -16  12   5      105.11      108.35     24.15 o 
 -15  12   5      125.38      117.83     30.70 o 
 -14  12   5       37.32       58.12     20.18 o 
 -13  12   5        2.96       37.77     18.02 o 
 -12  12   5       21.98       32.90     12.30 o 
 -11  12   5      239.30      205.48     16.04 o 
 -10  12   5      167.15      194.33     15.23 o 
  -9  12   5     2736.09     2665.39     50.80 o 
  -8  12   5      116.15      103.99     10.68 o 
  -7  12   5      107.67      137.97     11.33 o 
  -6  12   5    16913.65    16283.51    158.30 o 
  -5  12   5      149.96      134.19     10.73 o 
  -4  12   5      786.17      788.46     20.23 o 
  -3  12   5      859.50      907.13     23.49 o 
  -2  12   5       17.19        0.50      7.08 o 
  -1  12   5       13.81        8.20     10.18 o 
   0  12   5      459.92      395.02     15.09 o 
   1  12   5       48.95       52.27      8.72 o 
   2  12   5     2016.06     2123.22     36.41 o 
   3  12   5      587.42      585.58     27.58 o 
   4  12   5       87.19       97.24     14.14 o 
   5  12   5       94.06       68.67     10.35 o 
   6  12   5      160.22      156.43     17.07 o 
   7  12   5      289.64      281.01     16.45 o 
   8  12   5       22.06       33.70     11.42 o 
   9  12   5       34.97       63.08     16.33 o 
  10  12   5     1793.67     1817.20     82.55 o 
  11  12   5      324.62      367.87     32.34 o 
  12  12   5      673.88      638.20     39.02 o 
  13  12   5      516.47      509.09     59.49 o 
 -16  13   5      253.72      332.30     35.26 o 
 -15  13   5        2.08       48.87     21.10 o 
 -14  13   5      422.57      461.02     34.21 o 
 -13  13   5      650.64      673.10     38.15 o 
 -12  13   5      384.20      357.86     30.10 o 
 -11  13   5      271.87      289.46     18.58 o 
 -10  13   5      238.36      250.27     17.16 o 
  -9  13   5      635.30      632.38     23.31 o 
  -8  13   5        6.76       -2.17      7.84 o 
  -7  13   5       33.03       34.59      8.79 o 
  -6  13   5     1005.62      991.13     23.35 o 
  -5  13   5       23.46        9.81      8.33 o 
  -4  13   5      231.51      223.83     13.12 o 
  -3  13   5      347.39      349.67     16.77 o 
  -2  13   5      183.65      180.95     12.06 o 
  -1  13   5      220.96      220.72     12.74 o 
   0  13   5      816.89      762.63     20.45 o 
   1  13   5      346.14      359.82     15.62 o 
   2  13   5      199.37      236.46     25.29 o 
   3  13   5      200.86      222.35     11.95 o 
   4  13   5       86.00       77.30     10.73 o 
   5  13   5      746.36      733.71     25.36 o 
   6  13   5        4.79       12.92     10.11 o 
   7  13   5     1018.45      961.86     26.58 o 
   8  13   5       25.16        8.78     13.86 o 
   9  13   5      549.96      515.07     28.44 o 
  10  13   5        0.48       13.19     15.25 o 
  11  13   5       10.45       37.97     23.23 o 
  12  13   5      432.16      439.48     42.13 o 
 -15  14   5       78.27      110.76     25.29 o 
 -14  14   5      140.22      177.37     26.75 o 
 -13  14   5       54.89       68.18     32.49 o 
 -12  14   5       11.01       34.19     17.92 o 
 -11  14   5        2.43       10.08     13.81 o 
 -10  14   5       63.14       62.61     16.61 o 
  -9  14   5      883.00      876.07     27.64 o 
  -8  14   5      410.62      407.72     28.66 o 
  -7  14   5      149.79      143.44     17.38 o 
  -6  14   5       81.98       69.46     14.66 o 
  -5  14   5       39.47       23.22     11.79 o 
  -4  14   5      105.82      124.16     10.94 o 
  -3  14   5       25.44       15.73      8.80 o 
  -2  14   5       15.85        9.80      9.90 o 
  -1  14   5       12.12       10.76      8.89 o 
   0  14   5       77.91       82.68     10.33 o 
   1  14   5     1170.31     1156.22     25.89 o 
   2  14   5        5.00       12.86      9.78 o 
   3  14   5       78.31       80.21     10.71 o 
   4  14   5      101.04      101.75     12.33 o 
   5  14   5      771.43      735.92     23.10 o 
   6  14   5       57.83       80.18     21.98 o 
   7  14   5      109.59      119.09     18.10 o 
   8  14   5       16.84       22.29     16.10 o 
   9  14   5      244.80      232.31     29.56 o 
  10  14   5      289.74      273.13     28.35 o 
  11  14   5       13.06       17.11     21.06 o 
 -14  15   5       24.86       39.57     31.31 o 
 -13  15   5      365.24      362.65     55.88 o 
 -12  15   5       69.17       91.31     21.35 o 
 -11  15   5      133.73      154.77     23.64 o 
 -10  15   5       31.77       15.07     14.35 o 
  -9  15   5        2.93       13.52     13.24 o 
  -8  15   5      189.94      205.15     22.36 o 
  -7  15   5      121.36      101.30     11.77 o 
  -6  15   5      195.44      201.71     13.83 o 
  -5  15   5        9.12       16.87      8.74 o 
  -4  15   5       64.77       95.88     11.06 o 
  -3  15   5      109.63      112.72     11.48 o 
  -2  15   5       60.45       77.76     10.55 o 
  -1  15   5        3.87       12.85      8.97 o 
   0  15   5      111.98      109.45     15.45 o 
   1  15   5      660.57      611.56     20.36 o 
   2  15   5       41.71       40.97      9.98 o 
   3  15   5       18.46       18.14     10.91 o 
   4  15   5      284.13      310.60     18.77 o 
   5  15   5      176.39      191.86     18.97 o 
   6  15   5      334.88      314.00     22.95 o 
   7  15   5       81.19       79.26     17.29 o 
   8  15   5      481.18      484.21     46.49 o 
   9  15   5        8.95       -5.76     15.30 o 
  10  15   5       35.30       42.03     18.07 o 
 -13  16   5       32.33       71.70     37.15 o 
 -12  16   5        9.57      -13.44     30.62 o 
 -11  16   5        0.50       25.71     31.73 o 
 -10  16   5       84.88      109.39     37.86 o 
  -9  16   5       27.60       61.50     20.21 o 
  -8  16   5     4995.20     4575.91    104.26 o 
  -7  16   5       22.79       67.95     15.42 o 
  -6  16   5     2884.43     2889.52    110.94 o 
  -5  16   5        6.77       15.03     10.88 o 
  -4  16   5       43.32       46.34     10.41 o 
  -3  16   5       33.26       37.89     10.06 o 
  -2  16   5       86.87      105.09     14.28 o 
  -1  16   5      356.55      374.20     17.37 o 
   0  16   5      120.77      130.57     14.17 o 
   1  16   5        1.20        6.12     12.22 o 
   2  16   5      126.96      154.55     15.01 o 
   3  16   5       10.37       -5.49     11.82 o 
   4  16   5        4.46      -16.53     12.27 o 
   5  16   5      287.58      289.69     22.53 o 
   6  16   5       71.07       90.37     17.43 o 
   7  16   5        3.98       -3.89     15.04 o 
   8  16   5        0.81      -16.00     18.99 o 
   9  16   5        3.35      -27.50     15.95 o 
 -12  17   5      165.81      190.01     44.32 o 
 -11  17   5        0.46       71.93     36.25 o 
 -10  17   5       97.30      211.30     44.76 o 
  -9  17   5       40.57       79.56     36.20 o 
  -8  17   5      627.72      693.70     63.74 o 
  -7  17   5      622.44      601.05     57.20 o 
  -6  17   5      100.68       73.01     19.35 o 
  -5  17   5      107.12      119.71     17.24 o 
  -4  17   5       30.80        8.75     16.93 o 
  -3  17   5        5.73       21.22     12.79 o 
  -2  17   5      139.95      149.43     18.58 o 
  -1  17   5      452.47      460.23     32.28 o 
   0  17   5      164.37      148.54     22.94 o 
   1  17   5       74.13       44.10     18.83 o 
   2  17   5        4.69      -10.21     22.73 o 
   3  17   5       98.08       78.36     29.96 o 
   4  17   5       64.08       10.41     27.64 o 
   5  17   5      108.41      117.79     34.58 o 
   6  17   5        3.01       -6.00     27.47 o 
   7  17   5      434.99      465.86     53.09 o 
   8  17   5        4.45       50.67     30.24 o 
 -10  18   5       96.06       87.80     39.12 o 
  -9  18   5        0.01       57.61     33.32 o 
  -8  18   5       49.01       87.04     35.76 o 
  -7  18   5       79.86       96.72     35.61 o 
  -6  18   5        1.41       34.68     18.38 o 
  -5  18   5      348.45      336.45     29.10 o 
  -4  18   5      103.06      106.77     21.57 o 
  -3  18   5       61.93       73.21     20.00 o 
  -2  18   5        6.26       42.00     17.95 o 
  -1  18   5       70.82      107.26     21.21 o 
   0  18   5        6.13        5.82     16.60 o 
   1  18   5      425.59      412.03     59.36 o 
   2  18   5       60.75       59.08     31.82 o 
   3  18   5      102.56       64.25     31.99 o 
   4  18   5       52.22      129.75     35.07 o 
   5  18   5      273.00      206.17     40.58 o 
   6  18   5        5.85       24.83     30.02 o 
  -8  19   5       97.51       81.42     36.32 o 
  -7  19   5        0.19       48.68     32.07 o 
  -6  19   5        7.77       50.71     32.48 o 
  -5  19   5        0.01       20.67     16.48 o 
  -4  19   5       86.70       94.45     21.77 o 
  -3  19   5      177.19      213.33     27.37 o 
  -2  19   5        0.40        1.03     17.20 o 
  -1  19   5       40.81       43.20     19.27 o 
   0  19   5        0.38       24.46     17.86 o 
   1  19   5        3.89       13.04     17.77 o 
   2  19   5        9.53      -21.59     24.26 o 
   3  19   5      162.32      175.15     38.93 o 
   4  19   5       55.92       90.01     33.96 o 
  -4  20   5        6.65       23.85     16.25 o 
  -3  20   5        0.27       50.90     18.59 o 
  -2  20   5       12.86       58.51     49.70 o 
  -1  20   5        8.01       63.25     36.97 o 
   0  20   5       58.03       44.89     19.06 o 
   1  20   5       20.53       32.91     28.50 o 
 -20   0   6     1118.04     1226.37     78.56 o 
 -19   0   6      417.05      464.10     53.39 o 
 -18   0   6       95.97      166.16     36.86 o 
 -17   0   6     1133.92     1059.05     66.64 o 
 -16   0   6      192.15      179.18     16.79 o 
 -15   0   6       46.97       69.06     17.19 o 
 -14   0   6     1644.80     1675.41     38.38 o 
 -13   0   6    11357.35    11219.65    124.58 o 
 -12   0   6      115.42      152.23     13.97 o 
 -11   0   6     1006.35      839.93     19.22 o 
 -10   0   6      958.31     1035.11     23.70 o 
  -9   0   6     1197.70     1197.98     26.64 o 
  -8   0   6      114.20      154.09      7.28 o 
  -7   0   6     4326.03     4503.20     50.59 o 
  -6   0   6      812.41      738.47     12.29 o 
  -5   0   6      619.38      537.87     11.31 o 
  -4   0   6     1960.36     2001.80     30.67 o 
  -3   0   6     2644.02     2405.55     25.30 o 
  -2   0   6      823.15      656.78      9.67 o 
  -1   0   6        3.34        7.36      2.93 o 
   0   0   6    21166.79    22185.09    197.09 o 
   1   0   6       16.00       24.30      5.36 o 
   2   0   6    20916.88    21656.25    180.65 o 
   3   0   6        1.52       -5.14      3.39 o 
   4   0   6       83.27       86.30      7.92 o 
   5   0   6     1178.56     1090.92     16.64 o 
   6   0   6     5231.96     5671.09     53.79 o 
   7   0   6      449.96      423.44     13.14 o 
   8   0   6      222.24      295.90     15.69 o 
   9   0   6       12.16        3.98      9.04 o 
  10   0   6        2.84        5.14     13.12 o 
  11   0   6      144.51      153.46     35.86 o 
  12   0   6      148.82      159.26     18.82 o 
  13   0   6        3.58      -16.89     28.90 o 
  14   0   6       35.09       20.18     32.73 o 
  15   0   6      255.41      313.63     49.80 o 
  16   0   6       41.71       79.15     40.78 o 
 -20   1   6       46.32       88.17     25.73 o 
 -19   1   6        3.25       13.93     20.49 o 
 -18   1   6       15.57       25.63     20.55 o 
 -17   1   6       20.64       28.04     19.50 o 
 -16   1   6       91.74       92.98     12.39 o 
 -15   1   6      139.80      102.95      9.60 o 
 -14   1   6       42.97       73.55     12.54 o 
 -13   1   6    19493.92    19075.62    150.99 o 
 -12   1   6        2.03       -1.39      4.76 o 
 -11   1   6        3.92        1.35      4.38 o 
 -10   1   6      133.54      151.50      6.67 o 
  -9   1   6        6.56       24.03      4.17 o 
  -8   1   6      876.73      943.12     11.07 o 
  -7   1   6     5853.31     6311.72     42.95 o 
  -6   1   6       98.20      162.47      3.66 o 
  -5   1   6     2924.20     2735.10     33.63 o 
  -4   1   6       39.40       32.95      3.09 o 
  -3   1   6       84.39       75.15      3.01 o 
  -2   1   6      925.62      996.59     10.69 o 
  -1   1   6       12.38       13.58      2.12 o 
   0   1   6      540.39      675.76      7.21 o 
   1   1   6      127.32      129.83      3.87 o 
   2   1   6        0.63       20.55      2.52 o 
   3   1   6        2.65        5.96      2.45 o 
   4   1   6       41.51       62.41      3.70 o 
   5   1   6       39.14       29.79      3.30 o 
   6   1   6      128.32      164.70      5.93 o 
   7   1   6       75.02       59.00      7.42 o 
   8   1   6        2.94        7.79      6.14 o 
   9   1   6     1051.97     1060.25     21.44 o 
  10   1   6      440.13      464.08     17.20 o 
  11   1   6       86.99       41.13      9.29 o 
  12   1   6      647.12      637.22     21.26 o 
  13   1   6       11.63      -30.37     18.50 o 
  14   1   6       12.78       66.10     30.79 o 
  15   1   6      420.71      367.23     37.08 o 
  16   1   6        8.94       11.43     26.37 o 
 -20   2   6       65.71       59.93     24.59 o 
 -19   2   6      149.16      167.81     27.90 o 
 -18   2   6      358.72      379.15     33.49 o 
 -17   2   6        7.12       28.92     15.29 o 
 -16   2   6      204.87      208.61     16.93 o 
 -15   2   6      122.81      102.40     10.45 o 
 -14   2   6        2.00        3.72      7.28 o 
 -13   2   6      464.19      420.05     13.26 o 
 -12   2   6      338.13      338.33     10.14 o 
 -11   2   6     1027.23     1054.68     15.40 o 
 -10   2   6     1323.55     1351.19     17.14 o 
  -9   2   6      958.59     1027.97     13.32 o 
  -8   2   6       20.87       36.79      2.98 o 
  -7   2   6     1219.91     1283.81     13.14 o 
  -6   2   6      597.72      623.85      8.94 o 
  -5   2   6       39.52       43.48      2.44 o 
  -4   2   6     1557.21     1659.31     14.92 o 
  -3   2   6      230.78      197.03      4.23 o 
  -2   2   6      157.84      169.54      4.26 o 
  -1   2   6       10.15       14.20      2.45 o 
   0   2   6      943.64      884.30      9.19 o 
   1   2   6      253.92      264.55      5.83 o 
   2   2   6      466.30      645.76      8.47 o 
   3   2   6        2.36        1.06      2.14 o 
   4   2   6      956.12      968.23      9.65 o 
   5   2   6     1226.08     1228.98     13.06 o 
   6   2   6        1.94        3.24      4.46 o 
   7   2   6      364.76      332.85      9.74 o 
   8   2   6      157.80      171.38      9.19 o 
   9   2   6      645.52      644.11     18.80 o 
  10   2   6      120.39       98.52     14.13 o 
  11   2   6        0.06       -5.69      8.25 o 
  12   2   6       11.24        8.92      9.65 o 
  13   2   6        0.79       -2.11     42.43 o 
  14   2   6        2.13      -14.79     20.97 o 
  15   2   6      652.50      645.66    115.18 o 
  16   2   6        9.08       -4.75     24.61 o 
 -20   3   6       46.65       97.13     24.85 o 
 -19   3   6      163.64      187.31     28.16 o 
 -18   3   6        0.93       17.75     18.94 o 
 -17   3   6      506.17      538.61     39.99 o 
 -16   3   6        5.79       10.87     12.46 o 
 -15   3   6     3419.41     3250.41     46.21 o 
 -14   3   6      944.34      965.67     20.60 o 
 -13   3   6      791.29      674.46     15.59 o 
 -12   3   6      129.80      127.83      8.33 o 
 -11   3   6        0.22        0.68      5.15 o 
 -10   3   6      470.46      486.42     11.14 o 
  -9   3   6      626.36      607.94      9.99 o 
  -8   3   6      855.34      914.13     11.90 o 
  -7   3   6      315.49      323.33      6.12 o 
  -6   3   6     8255.60     9412.66     62.37 o 
  -5   3   6       94.58       68.39      3.19 o 
  -4   3   6      838.10      862.82      9.52 o 
  -3   3   6       24.81       27.61      2.63 o 
  -2   3   6      899.67      909.02     10.31 o 
  -1   3   6        1.35        2.70      2.38 o 
   0   3   6     1941.40     2225.64     16.58 o 
   1   3   6      120.89      116.81      4.06 o 
   2   3   6     9129.12     9306.55     63.79 o 
   3   3   6       18.53       16.82      2.81 o 
   4   3   6       34.55       39.64      3.46 o 
   5   3   6      182.28      183.21      5.71 o 
   6   3   6      615.37      524.59     12.32 o 
   7   3   6      317.74      301.85      9.49 o 
   8   3   6      130.17      156.42      8.61 o 
   9   3   6      207.18      240.68     14.34 o 
  10   3   6       65.42       29.09      9.86 o 
  11   3   6       40.20       21.76     11.54 o 
  12   3   6      275.39      272.73     15.76 o 
  13   3   6       92.89       87.04     28.11 o 
  14   3   6       27.05      -10.74     23.37 o 
  15   3   6        0.18       -9.86     36.98 o 
  16   3   6      110.77       79.14     28.68 o 
 -20   4   6       27.69       42.47     22.68 o 
 -19   4   6      201.75      214.14     51.44 o 
 -18   4   6      186.57      180.80     27.12 o 
 -17   4   6      240.23      231.31     26.48 o 
 -16   4   6        4.28       -0.39     12.08 o 
 -15   4   6      907.07      901.11     23.39 o 
 -14   4   6      181.05      189.96     12.74 o 
 -13   4   6    11097.40    10658.07    109.00 o 
 -12   4   6     1047.53     1079.21     20.57 o 
 -11   4   6     1845.62     1777.20     23.03 o 
 -10   4   6     1474.84     1454.10     16.69 o 
  -9   4   6     1069.95     1130.09     14.84 o 
  -8   4   6       50.79       68.87      3.90 o 
  -7   4   6       34.03       12.30      2.89 o 
  -6   4   6      182.80      138.10      4.92 o 
  -5   4   6       73.16       84.02      3.56 o 
  -4   4   6     2465.82     2440.83     21.75 o 
  -3   4   6      249.53      221.68      7.16 o 
  -2   4   6     1622.20     1559.03     15.19 o 
  -1   4   6       64.32       80.39      3.39 o 
   0   4   6      128.05       95.62      3.65 o 
   1   4   6      124.33      126.03      4.73 o 
   2   4   6       55.78       65.43      4.98 o 
   3   4   6      654.40      623.55      9.54 o 
   4   4   6     2042.62     1997.51     19.54 o 
   5   4   6        3.17        9.64      3.40 o 
   6   4   6      442.61      493.32     10.49 o 
   7   4   6       41.92       54.55      5.97 o 
   8   4   6     4704.53     4551.47     45.40 o 
   9   4   6      532.51      508.79     15.96 o 
  10   4   6        9.75       16.10      9.40 o 
  11   4   6       68.56       67.85     12.03 o 
  12   4   6       11.61        0.28     10.88 o 
  13   4   6       15.85       12.85     21.35 o 
  14   4   6        2.86       36.22     23.87 o 
  15   4   6      141.05      154.05     29.28 o 
 -20   5   6        8.08       53.20     22.99 o 
 -19   5   6        7.93       23.71     21.43 o 
 -18   5   6        9.44       32.44     27.39 o 
 -17   5   6      354.73      342.43     27.00 o 
 -16   5   6       26.10       29.63     21.54 o 
 -15   5   6      226.61      250.57     16.98 o 
 -14   5   6       81.06      105.83     11.07 o 
 -13   5   6     5475.63     5228.96     62.27 o 
 -12   5   6      133.50      148.08     11.04 o 
 -11   5   6      239.33      228.28     10.71 o 
 -10   5   6        1.13        1.33      5.84 o 
  -9   5   6     8905.83     9073.00     68.43 o 
  -8   5   6       49.24       38.81      5.18 o 
  -7   5   6      169.78      220.34      5.75 o 
  -6   5   6     6200.24     6619.87     47.22 o 
  -5   5   6    22024.65    22653.82    146.23 o 
  -4   5   6       49.10       47.22      3.13 o 
  -3   5   6     2354.11     2310.33     20.70 o 
  -2   5   6    13295.91    12953.91    101.73 o 
  -1   5   6       94.06       63.09      6.04 o 
   0   5   6     1489.63     1378.41     16.23 o 
   1   5   6     2499.31     2429.62     24.72 o 
   2   5   6     1876.55     1982.66     20.77 o 
   3   5   6      345.15      365.73      8.07 o 
   4   5   6      148.08      112.75      4.87 o 
   5   5   6       66.12       43.41      4.02 o 
   6   5   6     1385.92     1457.85     19.26 o 
   7   5   6       23.47       26.66      5.12 o 
   8   5   6      393.11      373.18     14.34 o 
   9   5   6      349.98      301.38     13.75 o 
  10   5   6      859.50      874.00     27.52 o 
  11   5   6      331.40      329.44     30.16 o 
  12   5   6        9.74       -7.29     18.82 o 
  13   5   6       67.13       74.72     29.29 o 
  14   5   6       37.27       16.09     22.22 o 
  15   5   6      298.72      348.91     36.59 o 
 -19   6   6      127.08      141.89     26.70 o 
 -18   6   6      176.31      188.09     27.36 o 
 -17   6   6       20.58       29.32     14.15 o 
 -16   6   6      370.42      409.18     23.72 o 
 -15   6   6        0.34      -12.20     10.13 o 
 -14   6   6       96.20       67.14     13.42 o 
 -13   6   6      122.65      128.51     11.48 o 
 -12   6   6      752.31      817.11     20.99 o 
 -11   6   6     3723.89     3590.41     40.61 o 
 -10   6   6      249.34      297.96      9.48 o 
  -9   6   6       11.61       17.31      5.17 o 
  -8   6   6       75.36       74.09      5.98 o 
  -7   6   6        2.32        1.68      3.53 o 
  -6   6   6      646.00      626.05      9.19 o 
  -5   6   6       14.53       27.37      3.88 o 
  -4   6   6     5882.20     5680.53     39.40 o 
  -3   6   6      124.47      147.22      5.53 o 
  -2   6   6     3516.96     3297.69     32.11 o 
  -1   6   6       20.03       18.02      3.96 o 
   0   6   6      390.82      416.95      9.53 o 
   1   6   6       72.38       70.92      5.00 o 
   2   6   6     1228.50     1314.98     15.02 o 
   3   6   6        6.18       13.70      3.64 o 
   4   6   6        4.79       11.08      3.82 o 
   5   6   6      440.56      473.83     10.78 o 
   6   6   6      211.54      238.58      8.58 o 
   7   6   6       15.58        4.95      5.10 o 
   8   6   6      121.58      144.71     10.61 o 
   9   6   6     3155.95     2786.04     38.95 o 
  10   6   6       28.75       30.15     10.24 o 
  11   6   6       45.31       43.49     13.87 o 
  12   6   6        1.17       16.46     20.39 o 
  13   6   6      250.27      223.00     33.53 o 
  14   6   6        0.53       -8.70     32.65 o 
  15   6   6       43.60       17.09     24.48 o 
 -19   7   6      124.72      183.75     28.69 o 
 -18   7   6      193.60      241.17     29.22 o 
 -17   7   6       47.10       79.26     16.86 o 
 -16   7   6        1.00       17.69     11.45 o 
 -15   7   6       13.67       21.96     11.47 o 
 -14   7   6       94.65       89.89     11.15 o 
 -13   7   6       64.10       57.22     13.66 o 
 -12   7   6       18.28       17.62      8.78 o 
 -11   7   6      150.94      127.66     14.10 o 
 -10   7   6       36.35       20.63      9.12 o 
  -9   7   6      264.40      237.96      8.72 o 
  -8   7   6      160.24      181.69      7.21 o 
  -7   7   6      230.39      240.05      7.10 o 
  -6   7   6        4.53       13.12      3.68 o 
  -5   7   6      470.71      510.54      8.87 o 
  -4   7   6     9043.64     9290.58     71.95 o 
  -3   7   6       49.25       65.06      5.28 o 
  -2   7   6     2088.29     1995.46     23.05 o 
  -1   7   6      110.23      105.02      5.98 o 
   0   7   6      622.87      560.27     11.34 o 
   1   7   6       51.04       68.87      6.03 o 
   2   7   6     4833.95     5219.79     41.97 o 
   3   7   6        8.59        5.68      4.06 o 
   4   7   6     3141.88     3337.92     38.00 o 
   5   7   6      644.46      646.32     12.54 o 
   6   7   6      165.04      140.26      8.09 o 
   7   7   6       32.04       33.00      7.70 o 
   8   7   6     1929.40     1818.01     29.82 o 
   9   7   6      315.49      341.05     14.92 o 
  10   7   6      796.54      823.01     27.34 o 
  11   7   6      968.62      929.33     35.58 o 
  12   7   6        6.94       38.70     21.92 o 
  13   7   6       46.86       46.65     23.43 o 
  14   7   6       84.15      121.18     27.88 o 
  15   7   6        8.02       11.46     26.93 o 
 -19   8   6       42.21       73.99     23.46 o 
 -18   8   6      179.55      189.02     27.18 o 
 -17   8   6        1.09       14.89     18.27 o 
 -16   8   6      166.10      168.92     16.86 o 
 -15   8   6      682.18      678.01     29.99 o 
 -14   8   6      304.41      291.34     17.94 o 
 -13   8   6      118.81      122.15     11.75 o 
 -12   8   6       73.28      109.15     14.31 o 
 -11   8   6     6855.35     6631.19     74.20 o 
 -10   8   6       14.70        3.50      6.50 o 
  -9   8   6     2976.49     2908.02     31.01 o 
  -8   8   6       34.57       34.96      6.26 o 
  -7   8   6      340.04      363.29      9.18 o 
  -6   8   6      410.83      408.87      9.95 o 
  -5   8   6     1036.97     1129.89     14.46 o 
  -4   8   6      136.30      129.57      7.28 o 
  -3   8   6      372.02      402.23     10.69 o 
  -2   8   6        3.68        2.53      4.36 o 
  -1   8   6     1157.51     1138.03     17.22 o 
   0   8   6     2565.24     2552.25     30.92 o 
   1   8   6        3.88       -0.19      4.75 o 
   2   8   6     1973.20     2154.36     25.62 o 
   3   8   6      350.81      322.33      8.80 o 
   4   8   6     2716.03     2848.51     31.33 o 
   5   8   6     1146.29     1080.33     18.05 o 
   6   8   6      260.82      281.16     11.13 o 
   7   8   6      127.01      106.71      8.57 o 
   8   8   6      648.99      697.17     19.69 o 
   9   8   6      569.11      542.41     18.17 o 
  10   8   6     4109.98     4003.91     51.71 o 
  11   8   6      628.09      668.24     38.58 o 
  12   8   6      148.10      144.25     26.02 o 
  13   8   6        0.10        9.65     21.63 o 
  14   8   6        1.65       23.18     24.19 o 
 -18   9   6      227.86      241.77     46.20 o 
 -17   9   6      246.21      233.64     34.43 o 
 -16   9   6       24.68       48.16     13.57 o 
 -15   9   6        2.44        0.16     11.02 o 
 -14   9   6        5.48       19.40     11.19 o 
 -13   9   6       14.82       15.82      9.32 o 
 -12   9   6       14.02       10.34      8.50 o 
 -11   9   6        5.24        8.14      8.74 o 
 -10   9   6       44.29       34.45      7.65 o 
  -9   9   6        0.55        4.03      5.16 o 
  -8   9   6      459.13      472.37     15.67 o 
  -7   9   6       15.00       16.50      4.89 o 
  -6   9   6      327.34      378.56     11.91 o 
  -5   9   6     5197.29     5146.73     47.93 o 
  -4   9   6      175.61      185.15      9.15 o 
  -3   9   6     1507.87     1508.32     22.81 o 
  -2   9   6       47.11       50.39      7.57 o 
  -1   9   6       31.97       24.72      5.99 o 
   0   9   6     2070.13     2011.10     40.84 o 
   1   9   6      366.34      296.33     11.98 o 
   2   9   6      297.94      307.62     11.43 o 
   3   9   6     3910.30     3796.72     67.89 o 
   4   9   6      165.96      197.54      8.44 o 
   5   9   6       82.19       92.06      7.53 o 
   6   9   6       76.62       75.58      7.84 o 
   7   9   6      208.68      210.90     12.09 o 
   8   9   6        3.30       20.37      8.48 o 
   9   9   6      136.61      116.22     18.44 o 
  10   9   6      129.17      168.83     22.48 o 
  11   9   6      811.09      818.41     42.22 o 
  12   9   6       38.40       -2.18     31.58 o 
  13   9   6      138.05      290.36     48.05 o 
  14   9   6        5.31       -5.33     34.65 o 
 -18  10   6       32.73       62.01     22.88 o 
 -17  10   6       46.36       94.89     33.61 o 
 -16  10   6       96.90      118.43     19.36 o 
 -15  10   6       47.76       31.58     13.28 o 
 -14  10   6       70.20       98.92     14.03 o 
 -13  10   6       57.86       62.00     14.59 o 
 -12  10   6        1.50        8.96      8.79 o 
 -11  10   6      814.11      783.92     21.50 o 
 -10  10   6     2739.99     2745.64     37.13 o 
  -9  10   6      225.95      264.47     11.71 o 
  -8  10   6      492.44      444.98     11.93 o 
  -7  10   6      380.87      359.10     12.36 o 
  -6  10   6      208.62      247.13     10.73 o 
  -5  10   6        7.19       14.18      5.91 o 
  -4  10   6      144.21      147.24      8.70 o 
  -3  10   6     1238.77     1240.25     21.12 o 
  -2  10   6      217.41      182.27     10.10 o 
  -1  10   6      539.61      474.32     14.86 o 
   0  10   6       28.46       30.28      6.96 o 
   1  10   6     1121.14     1116.32     30.74 o 
   2  10   6      288.88      281.30     12.94 o 
   3  10   6       77.46      126.82     10.63 o 
   4  10   6        2.31        6.05      5.64 o 
   5  10   6      174.90      166.34     10.49 o 
   6  10   6      327.34      306.55     15.33 o 
   7  10   6        8.81        7.79      8.41 o 
   8  10   6      207.45      190.17     14.68 o 
   9  10   6     1556.94     1398.80     31.40 o 
  10  10   6       34.76       43.66     18.73 o 
  11  10   6      290.09      252.16     57.78 o 
  12  10   6       13.92      -26.32     29.92 o 
  13  10   6      195.89      178.43     43.65 o 
 -17  11   6       16.27       50.90     20.80 o 
 -16  11   6        0.06       20.23     40.97 o 
 -15  11   6       19.04       21.62     18.04 o 
 -14  11   6       72.80      105.41     16.94 o 
 -13  11   6       78.80       54.43     14.38 o 
 -12  11   6        0.94       10.93     10.28 o 
 -11  11   6        9.89       28.98     10.86 o 
 -10  11   6      146.37      131.81     13.35 o 
  -9  11   6        0.01      -14.01      7.01 o 
  -8  11   6       21.63       10.84      7.43 o 
  -7  11   6      378.98      357.75     16.59 o 
  -6  11   6      270.61      287.39     12.96 o 
  -5  11   6       54.48       47.35      7.82 o 
  -4  11   6        3.01       21.83      7.13 o 
  -3  11   6       11.52        5.24      6.67 o 
  -2  11   6      133.85      149.60     10.33 o 
  -1  11   6       46.85       40.10      7.68 o 
   0  11   6      346.80      324.33     13.15 o 
   1  11   6       42.33       31.74      7.90 o 
   2  11   6       84.78      101.22      8.95 o 
   3  11   6      681.01      685.29     17.66 o 
   4  11   6     1824.54     1787.71     29.52 o 
   5  11   6       25.45       16.46      8.53 o 
   6  11   6      545.47      509.59     18.52 o 
   7  11   6        3.27       -5.25      9.37 o 
   8  11   6      341.27      362.95     19.76 o 
   9  11   6       29.89       32.16     25.67 o 
  10  11   6     3009.40     2975.98     65.35 o 
  11  11   6      800.90      767.28     41.42 o 
  12  11   6      812.40      900.68     69.60 o 
  13  11   6       40.88       64.72     39.23 o 
 -17  12   6       62.92      126.22     25.57 o 
 -16  12   6      113.97      122.62     25.54 o 
 -15  12   6        2.61       36.44     19.19 o 
 -14  12   6        0.88        9.17     31.71 o 
 -13  12   6        4.12       14.65     13.67 o 
 -12  12   6       49.52       41.69     14.37 o 
 -11  12   6      692.13      648.94     23.61 o 
 -10  12   6       29.55       44.18     10.95 o 
  -9  12   6       61.51       55.22      9.55 o 
  -8  12   6      355.86      362.12     15.39 o 
  -7  12   6      642.15      640.53     18.86 o 
  -6  12   6     4128.56     4103.20     52.71 o 
  -5  12   6       88.54       62.40     14.19 o 
  -4  12   6       77.31       79.14      9.29 o 
  -3  12   6      652.57      649.42     18.26 o 
  -2  12   6      167.02      177.91     11.39 o 
  -1  12   6      662.29      642.86     18.71 o 
   0  12   6      783.76      764.94     19.86 o 
   1  12   6      146.79      158.70     11.57 o 
   2  12   6      410.00      438.13     14.89 o 
   3  12   6      168.23      167.59     14.43 o 
   4  12   6      523.31      494.51     18.16 o 
   5  12   6       12.85        1.32      8.22 o 
   6  12   6      153.68      145.26     13.52 o 
   7  12   6      123.48      130.67     15.07 o 
   8  12   6       60.75       60.94     15.45 o 
   9  12   6      183.33      160.03     20.11 o 
  10  12   6     2141.82     2030.56     52.13 o 
  11  12   6      175.81      194.29     26.65 o 
  12  12   6      176.08      242.89     48.60 o 
 -16  13   6      262.34      263.83     47.19 o 
 -15  13   6        2.43       -0.15     18.63 o 
 -14  13   6        2.82       55.67     26.61 o 
 -13  13   6       85.92       90.03     21.64 o 
 -12  13   6       70.38       56.40     15.16 o 
 -11  13   6       67.84       84.11     17.46 o 
 -10  13   6      203.18      228.43     28.42 o 
  -9  13   6      761.04      749.37     24.80 o 
  -8  13   6        6.40        4.42      8.00 o 
  -7  13   6      184.34      214.30     13.19 o 
  -6  13   6     2149.38     2102.56     47.60 o 
  -5  13   6      382.51      367.94     21.03 o 
  -4  13   6       48.71       29.70      8.91 o 
  -3  13   6      277.06      294.50     14.38 o 
  -2  13   6        2.16        3.83      7.79 o 
  -1  13   6       59.42       83.36     10.12 o 
   0  13   6      121.31      117.15     10.58 o 
   1  13   6       28.21       21.73      8.52 o 
   2  13   6       15.13       15.88      8.26 o 
   3  13   6       43.93       27.84     10.33 o 
   4  13   6      394.13      391.03     17.45 o 
   5  13   6       91.01       93.04     12.25 o 
   6  13   6        0.03       -6.61      9.06 o 
   7  13   6     1727.76     1590.34     43.78 o 
   8  13   6       62.17       72.27     16.84 o 
   9  13   6        1.21       -1.48     18.47 o 
  10  13   6      216.75      233.70     23.33 o 
  11  13   6      346.29      424.66     35.33 o 
 -15  14   6       73.85       75.61     21.87 o 
 -14  14   6       67.55       57.24     21.31 o 
 -13  14   6        1.78       42.20     19.28 o 
 -12  14   6        1.44       14.56     17.22 o 
 -11  14   6        0.00       19.92     17.31 o 
 -10  14   6      135.31      152.37     15.47 o 
  -9  14   6      114.78      107.11     19.71 o 
  -8  14   6       54.41       44.61      9.80 o 
  -7  14   6      635.46      616.97     20.81 o 
  -6  14   6      201.43      218.46     13.82 o 
  -5  14   6      106.99      103.52     10.85 o 
  -4  14   6       40.68       43.32      9.21 o 
  -3  14   6      357.27      418.40     16.54 o 
  -2  14   6      126.52      133.37     11.32 o 
  -1  14   6      217.49      196.48     12.77 o 
   0  14   6        0.43        4.92      9.56 o 
   1  14   6      488.44      493.74     28.96 o 
   2  14   6      146.88      170.22     12.96 o 
   3  14   6        3.82       14.19     10.45 o 
   4  14   6        2.79        4.88      9.88 o 
   5  14   6      681.05      656.32     24.73 o 
   6  14   6        0.75       -4.90     12.65 o 
   7  14   6      373.98      353.52     24.77 o 
   8  14   6       31.66       14.73     14.99 o 
   9  14   6      246.76      195.48     23.25 o 
  10  14   6      176.59      159.69     36.62 o 
  11  14   6      402.52      360.75     34.84 o 
 -14  15   6       68.71       67.73     41.36 o 
 -13  15   6       65.60      130.90     24.00 o 
 -12  15   6      188.38      231.67     27.68 o 
 -11  15   6       67.72       35.80     19.16 o 
 -10  15   6        0.18        0.94     16.53 o 
  -9  15   6       50.37       68.80     14.98 o 
  -8  15   6       49.57       42.12     10.49 o 
  -7  15   6       34.41       49.12     13.84 o 
  -6  15   6      639.46      613.23     20.43 o 
  -5  15   6      206.54      215.34     13.78 o 
  -4  15   6       79.30      101.05     12.70 o 
  -3  15   6       57.37       58.96     10.45 o 
  -2  15   6      547.76      563.07     19.55 o 
  -1  15   6       52.35       58.46     10.27 o 
   0  15   6        4.97        5.50      8.54 o 
   1  15   6       23.70       32.54     11.70 o 
   2  15   6        7.19        7.12      9.05 o 
   3  15   6      104.45      117.14     16.22 o 
   4  15   6       15.63       -2.09     13.23 o 
   5  15   6       69.33       41.93     15.48 o 
   6  15   6       95.45       51.61     16.25 o 
   7  15   6      218.37      161.34     20.77 o 
   8  15   6       14.32       30.40     16.85 o 
   9  15   6       19.32       11.91     16.33 o 
  10  15   6        5.04      -14.80     15.89 o 
 -13  16   6        0.02       42.59     33.74 o 
 -12  16   6        0.20        2.26     28.26 o 
 -11  16   6       50.12       46.95     34.57 o 
 -10  16   6       97.27      126.64     41.87 o 
  -9  16   6       13.44       41.28     19.53 o 
  -8  16   6     8054.33     7604.15    227.54 o 
  -7  16   6      105.45       94.08     14.46 o 
  -6  16   6     1615.92     1567.62     54.03 o 
  -5  16   6        0.00       11.68      9.95 o 
  -4  16   6       78.92       89.46     12.85 o 
  -3  16   6       25.49       35.00     10.24 o 
  -2  16   6      221.00      205.01     14.51 o 
  -1  16   6       40.27       47.15     12.02 o 
   0  16   6      407.32      401.71     20.21 o 
   1  16   6      174.18      173.68     15.53 o 
   2  16   6       88.28       50.78     17.03 o 
   3  16   6       35.44       29.23     14.43 o 
   4  16   6       10.28       41.20     17.38 o 
   5  16   6        6.72        1.71     14.15 o 
   6  16   6      140.28      155.78     22.05 o 
   7  16   6        7.56       -0.45     15.15 o 
   8  16   6       60.95       42.30     17.77 o 
 -12  17   6       80.92       52.96     36.87 o 
 -11  17   6       53.58      101.57     38.31 o 
 -10  17   6      104.60       87.97     37.05 o 
  -9  17   6        0.03       14.98     30.06 o 
  -8  17   6      154.99      150.81     40.26 o 
  -7  17   6       42.13       70.72     28.95 o 
  -6  17   6      523.06      484.39     26.65 o 
  -5  17   6       19.90       29.89     13.06 o 
  -4  17   6        6.26       -4.17     11.70 o 
  -3  17   6       11.09       25.16     15.96 o 
  -2  17   6      201.07      177.88     24.65 o 
  -1  17   6       56.65       88.56     20.24 o 
   0  17   6       15.40       33.38     18.00 o 
   1  17   6       22.70       39.61     17.40 o 
   2  17   6        0.00        0.20     15.95 o 
   3  17   6       47.40       78.16     39.99 o 
   4  17   6       58.73       68.31     20.31 o 
   5  17   6      676.40      631.76     38.33 o 
   6  17   6       29.87       18.09     28.91 o 
   7  17   6      296.08      262.74     43.81 o 
 -10  18   6       13.73       67.77     38.72 o 
  -9  18   6       15.78       32.45     32.66 o 
  -8  18   6       15.67       10.72     31.10 o 
  -7  18   6       78.56       90.05     35.41 o 
  -6  18   6       25.09       55.65     19.79 o 
  -5  18   6       12.12        9.75     16.33 o 
  -4  18   6      204.40      167.02     23.99 o 
  -3  18   6       44.25       54.79     23.86 o 
  -2  18   6       18.06       26.45     18.43 o 
  -1  18   6     1486.01     1424.68     59.77 o 
   0  18   6       11.47       33.08     18.32 o 
   1  18   6      249.16      332.24     43.99 o 
   2  18   6      151.06      179.97     37.85 o 
   3  18   6      230.17      280.29     43.78 o 
   4  18   6        9.57       65.49     31.09 o 
   5  18   6      132.08      196.55     41.61 o 
  -8  19   6       33.43       89.42     36.68 o 
  -7  19   6        3.91       47.09     32.75 o 
  -6  19   6       21.88       33.32     24.93 o 
  -5  19   6       11.53       45.72     17.94 o 
  -4  19   6      121.76      152.54     40.81 o 
  -3  19   6        0.05       34.07     18.86 o 
  -2  19   6        1.41       16.95     17.60 o 
  -1  19   6      110.67      140.64     39.14 o 
   0  19   6       98.89      142.50     24.17 o 
   1  19   6       27.30       21.36     28.72 o 
   2  19   6        0.13       20.68     25.22 o 
   3  19   6      189.43      138.88     38.33 o 
  -4  20   6       97.81      131.40     24.63 o 
  -3  20   6        8.46       38.93     19.98 o 
  -2  20   6       18.00       41.69     26.39 o 
  -1  20   6       94.40      158.78     25.70 o 
 -20   1   7       78.23      101.03     29.69 o 
 -19   1   7        9.26       22.01     20.54 o 
 -18   1   7       12.23        7.15     19.75 o 
 -17   1   7        0.53        1.42     17.90 o 
 -16   1   7      297.12      304.55     20.84 o 
 -15   1   7     2264.54     2203.98     32.15 o 
 -14   1   7      384.12      442.98     13.57 o 
 -13   1   7     1910.18     1836.41     22.74 o 
 -12   1   7       65.81       76.52      6.54 o 
 -11   1   7     6573.68     6396.48     55.98 o 
 -10   1   7       69.70       82.02      4.77 o 
  -9   1   7      434.22      515.89      8.50 o 
  -8   1   7     2109.31     2382.49     20.31 o 
  -7   1   7    22077.01    23380.07    146.72 o 
  -6   1   7     1400.08     1351.88     15.05 o 
  -5   1   7     3826.73     3852.30     35.73 o 
  -4   1   7     2362.20     2455.92     24.34 o 
  -3   1   7      277.88      241.09      4.29 o 
  -2   1   7      669.58      775.81      8.44 o 
  -1   1   7      478.50      478.94      7.84 o 
   0   1   7      656.81      654.43      7.71 o 
   1   1   7        6.04        4.43      2.64 o 
   2   1   7     1368.92     1318.21     12.55 o 
   3   1   7        2.91       -0.91      2.58 o 
   4   1   7     1170.04     1076.72     12.93 o 
   5   1   7      116.71      129.52      7.92 o 
   6   1   7       13.67        6.14      3.91 o 
   7   1   7       17.44       12.87      5.55 o 
   8   1   7      759.22      814.43     18.65 o 
   9   1   7      561.57      503.30     17.14 o 
  10   1   7       63.57       57.83      9.95 o 
  11   1   7        0.35       -6.51      8.86 o 
  12   1   7       56.86       68.64     22.49 o 
  13   1   7       11.84       -1.31     21.35 o 
  14   1   7        0.35       18.00     26.79 o 
  15   1   7      107.20       75.45     28.42 o 
 -20   2   7     1302.53     1519.73     60.92 o 
 -19   2   7       84.40       76.62     23.79 o 
 -18   2   7      175.73      206.26     28.39 o 
 -17   2   7       70.51       82.86     40.91 o 
 -16   2   7      125.64       93.74     15.48 o 
 -15   2   7     2578.74     2482.07     43.63 o 
 -14   2   7      822.23      917.47     18.05 o 
 -13   2   7    11402.75    11037.25     92.76 o 
 -12   2   7       14.25       26.81      5.43 o 
 -11   2   7      126.68      107.36     11.30 o 
 -10   2   7       10.49       17.15      4.04 o 
  -9   2   7        0.01       -1.00      2.70 o 
  -8   2   7       68.15       83.91      3.91 o 
  -7   2   7      485.04      578.73      8.33 o 
  -6   2   7      534.93      498.32      7.84 o 
  -5   2   7     1592.68     1681.51     18.90 o 
  -4   2   7     2221.44     2093.19     19.23 o 
  -3   2   7      384.32      368.52      5.84 o 
  -2   2   7      844.07      936.11      9.59 o 
  -1   2   7      165.73      174.66      4.70 o 
   0   2   7     1359.10     1536.03     13.73 o 
   1   2   7      361.79      361.82      6.82 o 
   2   2   7       81.92       91.00      4.06 o 
   3   2   7       78.74       76.24      3.58 o 
   4   2   7      491.36      523.46      7.59 o 
   5   2   7       86.27      135.61      5.28 o 
   6   2   7      991.32     1005.07     15.01 o 
   7   2   7     4081.23     3982.48     38.24 o 
   8   2   7       44.91       56.22      9.01 o 
   9   2   7      261.41      239.01     13.33 o 
  10   2   7        0.75       -2.87      7.83 o 
  11   2   7       60.04       35.87     10.75 o 
  12   2   7       24.75        7.34     20.36 o 
  13   2   7      173.54      170.66     28.49 o 
  14   2   7       24.96       38.71     24.42 o 
  15   2   7      797.77      983.59     52.87 o 
 -20   3   7      258.24      272.34     42.85 o 
 -19   3   7        6.36       47.47     28.56 o 
 -18   3   7       70.77       82.67     23.11 o 
 -17   3   7      192.11      193.61     52.16 o 
 -16   3   7        5.22       13.53     12.15 o 
 -15   3   7     6700.30     6618.60     75.93 o 
 -14   3   7      288.80      317.62     13.29 o 
 -13   3   7        0.17      -12.06      6.03 o 
 -12   3   7        9.69        3.28      7.78 o 
 -11   3   7      423.66      343.12      9.93 o 
 -10   3   7        0.01       10.10      4.18 o 
  -9   3   7      767.16      900.50     11.66 o 
  -8   3   7      335.18      397.46      8.37 o 
  -7   3   7     7201.94     7135.30     51.81 o 
  -6   3   7     7685.47     8474.44     56.62 o 
  -5   3   7      107.15      151.90      4.17 o 
  -4   3   7     4227.04     4631.96     34.49 o 
  -3   3   7     1082.53     1014.08     10.72 o 
  -2   3   7      849.06      840.06     10.30 o 
  -1   3   7       26.69       24.83      2.59 o 
   0   3   7     5981.94     6430.75     47.16 o 
   1   3   7       84.76       75.56      4.40 o 
   2   3   7     4790.69     5552.13     41.27 o 
   3   3   7      126.13      111.90      4.65 o 
   4   3   7       46.96       80.40      4.42 o 
   5   3   7        3.10        7.48      3.21 o 
   6   3   7     2931.25     2899.61     30.13 o 
   7   3   7       18.70       13.15      5.09 o 
   8   3   7       20.43       30.51      8.02 o 
   9   3   7     2930.46     2904.73     44.80 o 
  10   3   7        0.07        5.75      8.95 o 
  11   3   7       22.72       15.58      9.61 o 
  12   3   7      156.34      131.74     25.76 o 
  13   3   7      475.29      396.04     34.98 o 
  14   3   7        3.08        3.15     22.90 o 
  15   3   7       38.25       93.42     34.84 o 
 -20   4   7       10.79       37.75     33.10 o 
 -19   4   7       24.66       55.42     21.96 o 
 -18   4   7        9.12       31.18     19.39 o 
 -17   4   7      700.91      719.93     40.00 o 
 -16   4   7      243.01      246.68     22.26 o 
 -15   4   7      685.85      694.44     28.24 o 
 -14   4   7      186.37      182.11     12.46 o 
 -13   4   7     9689.72     9265.78     87.62 o 
 -12   4   7       74.41       88.30      7.74 o 
 -11   4   7     3403.67     3192.56     36.61 o 
 -10   4   7      164.48      186.73      6.72 o 
  -9   4   7     1878.33     1991.85     20.47 o 
  -8   4   7      206.80      212.68      5.85 o 
  -7   4   7     1335.02     1410.27     13.28 o 
  -6   4   7        0.03       -1.64      2.58 o 
  -5   4   7      710.75      724.08      9.34 o 
  -4   4   7      640.90      774.29      9.39 o 
  -3   4   7       42.55       38.60      3.01 o 
  -2   4   7     5938.48     6465.78     44.82 o 
  -1   4   7       80.41       86.21      3.24 o 
   0   4   7     3327.92     3446.76     27.75 o 
   1   4   7      308.25      301.81      6.90 o 
   2   4   7      583.36      579.83     15.12 o 
   3   4   7      553.28      518.95      9.17 o 
   4   4   7     5063.53     5125.54     40.30 o 
   5   4   7       56.41       48.00      4.98 o 
   6   4   7      163.20      144.95      6.82 o 
   7   4   7      839.31      781.13     15.21 o 
   8   4   7     8687.61     8842.06     80.80 o 
   9   4   7       81.26       92.72     10.74 o 
  10   4   7      412.81      428.54     18.95 o 
  11   4   7        0.30       -2.62      9.90 o 
  12   4   7        0.15       13.17     27.21 o 
  13   4   7       76.95       82.45     25.04 o 
  14   4   7       24.49       36.66     24.72 o 
  15   4   7      112.48      106.23     29.35 o 
 -20   5   7      152.64      173.30     27.79 o 
 -19   5   7       20.85        6.62     19.34 o 
 -18   5   7        3.34       29.80     19.21 o 
 -17   5   7       87.98      105.04     22.62 o 
 -16   5   7       42.31       56.60     12.22 o 
 -15   5   7      632.90      628.03     23.63 o 
 -14   5   7      174.37      164.62     13.89 o 
 -13   5   7       70.91       57.88     10.17 o 
 -12   5   7       20.05       16.12      7.40 o 
 -11   5   7       96.20      116.38      6.69 o 
 -10   5   7        0.27       11.10      4.40 o 
  -9   5   7     1469.81     1524.16     21.00 o 
  -8   5   7       28.88       34.26      3.71 o 
  -7   5   7     1874.87     2182.49     19.55 o 
  -6   5   7      272.46      298.25      6.84 o 
  -5   5   7     8160.49     8430.56     64.54 o 
  -4   5   7      525.11      450.05      6.93 o 
  -3   5   7     2332.16     2197.32     20.13 o 
  -2   5   7      225.62      227.07      9.32 o 
  -1   5   7      273.32      212.86      6.91 o 
   0   5   7     1566.32     1670.11     18.90 o 
   1   5   7     2356.24     2428.48     25.17 o 
   2   5   7      507.97      475.22      9.56 o 
   3   5   7       16.04        9.23      3.92 o 
   4   5   7        0.00        4.53      3.53 o 
   5   5   7     1541.63     1447.63     21.76 o 
   6   5   7       47.53       65.28      5.96 o 
   7   5   7     1563.21     1536.56     22.72 o 
   8   5   7      126.69      131.29     10.57 o 
   9   5   7     1460.50     1374.76     26.28 o 
  10   5   7      347.95      355.17     21.21 o 
  11   5   7        0.28      -14.08     11.70 o 
  12   5   7       20.90       61.61     22.91 o 
  13   5   7      166.71      176.45     33.71 o 
  14   5   7       65.88       55.36     25.57 o 
  15   5   7      344.04      346.40     38.16 o 
 -20   6   7        6.91       35.42     21.26 o 
 -19   6   7        0.20       36.75     21.73 o 
 -18   6   7       51.11       64.61     21.71 o 
 -17   6   7        4.87       37.73     19.49 o 
 -16   6   7       59.76       69.29     17.52 o 
 -15   6   7       35.56       33.35     13.13 o 
 -14   6   7       24.63       44.32     10.84 o 
 -13   6   7     1698.48     1626.81     32.40 o 
 -12   6   7     3347.85     3285.89     43.82 o 
 -11   6   7     2116.27     2067.36     26.18 o 
 -10   6   7       16.50        5.82      5.90 o 
  -9   6   7       24.55       29.31      4.79 o 
  -8   6   7        2.88        2.90      4.05 o 
  -7   6   7     1254.84     1186.18     14.00 o 
  -6   6   7      584.36      597.22      8.97 o 
  -5   6   7      354.60      380.01      6.93 o 
  -4   6   7     1250.84     1119.54     13.32 o 
  -3   6   7      102.83      109.48      5.54 o 
  -2   6   7       47.99       49.87      4.98 o 
  -1   6   7       15.26        7.02      3.93 o 
   0   6   7      166.89      135.24      5.89 o 
   1   6   7        4.49        4.87      3.76 o 
   2   6   7     1599.12     1595.40     17.74 o 
   3   6   7      528.76      522.62     10.10 o 
   4   6   7      330.65      299.29      7.57 o 
   5   6   7     1079.14     1011.03     15.78 o 
   6   6   7      244.03      236.21      8.78 o 
   7   6   7      253.54      227.09     11.37 o 
   8   6   7      241.49      236.36     12.78 o 
   9   6   7       76.74       96.87     10.46 o 
  10   6   7       48.21       55.03     13.86 o 
  11   6   7      294.90      254.15     28.81 o 
  12   6   7       27.56       47.51     22.48 o 
  13   6   7      624.84      715.10     43.26 o 
  14   6   7        1.95       33.13     34.95 o 
 -19   7   7       17.14       48.09     21.63 o 
 -18   7   7        5.75       -4.46     17.90 o 
 -17   7   7      134.21      122.15     23.42 o 
 -16   7   7      268.48      273.71     18.52 o 
 -15   7   7       31.95       37.11     14.41 o 
 -14   7   7       12.03       21.12     10.06 o 
 -13   7   7      420.56      356.12     15.38 o 
 -12   7   7      131.43      142.95     11.32 o 
 -11   7   7      105.14      123.68     14.33 o 
 -10   7   7      178.86      187.23     11.70 o 
  -9   7   7       13.07        8.06      4.88 o 
  -8   7   7       60.01       58.45      5.34 o 
  -7   7   7       65.26       65.40      4.89 o 
  -6   7   7      908.13     1021.28     13.59 o 
  -5   7   7      369.88      364.85      7.48 o 
  -4   7   7      123.40      135.74      5.78 o 
  -3   7   7      229.67      198.94      7.57 o 
  -2   7   7      121.70      139.03      7.73 o 
  -1   7   7        1.75       -2.48      3.76 o 
   0   7   7      360.78      297.67      9.10 o 
   1   7   7      396.18      407.75      9.17 o 
   2   7   7     8725.88     9300.26     77.24 o 
   3   7   7        0.30        6.06      3.43 o 
   4   7   7     1607.64     1687.52     19.04 o 
   5   7   7      119.06      113.15      8.95 o 
   6   7   7      514.78      495.82     13.88 o 
   7   7   7       49.96       41.40     10.51 o 
   8   7   7     3256.37     3427.22     44.57 o 
   9   7   7     1269.89     1256.15     33.27 o 
  10   7   7     2830.54     2870.23     47.03 o 
  11   7   7     1072.50     1046.05     46.19 o 
  12   7   7      184.05      183.03     27.46 o 
  13   7   7        6.21       20.18     23.24 o 
  14   7   7      103.56      193.88     37.50 o 
 -19   8   7      323.67      290.30     31.94 o 
 -18   8   7       59.42      103.25     67.11 o 
 -17   8   7       66.68       83.90     18.13 o 
 -16   8   7       44.94       48.01     12.88 o 
 -15   8   7       54.91       53.93     12.00 o 
 -14   8   7      165.36      190.67     15.65 o 
 -13   8   7      454.01      425.76     19.43 o 
 -12   8   7      650.29      634.04     19.16 o 
 -11   8   7     1714.53     1525.86     24.54 o 
 -10   8   7      102.43      104.31      8.48 o 
  -9   8   7      241.50      234.71      9.09 o 
  -8   8   7      291.90      317.17      8.73 o 
  -7   8   7      315.65      276.21      7.98 o 
  -6   8   7      141.86      136.65      6.18 o 
  -5   8   7     4415.16     4471.87     37.28 o 
  -4   8   7     1209.81     1168.53     17.66 o 
  -3   8   7       92.39      109.51      9.52 o 
  -2   8   7        0.16       -3.15      3.96 o 
  -1   8   7       40.09       38.00      5.26 o 
   0   8   7      485.98      452.33     11.86 o 
   1   8   7      463.04      466.25      9.82 o 
   2   8   7      130.51      134.51      8.33 o 
   3   8   7      198.66      201.26      9.62 o 
   4   8   7        1.31        4.37      4.51 o 
   5   8   7       38.84       36.45      6.18 o 
   6   8   7      115.71       94.92      7.86 o 
   7   8   7      401.15      384.01     14.98 o 
   8   8   7     3950.77     4119.04     51.12 o 
   9   8   7      721.71      720.01     29.13 o 
  10   8   7      484.45      516.23     22.85 o 
  11   8   7       39.10       48.58     22.42 o 
  12   8   7      133.91      142.49     26.82 o 
  13   8   7      365.39      476.02     57.07 o 
  14   8   7      381.06      438.82     58.61 o 
 -18   9   7      424.63      523.95     37.39 o 
 -17   9   7      107.05       69.67     25.02 o 
 -16   9   7      312.69      367.44     22.83 o 
 -15   9   7      374.36      389.05     24.07 o 
 -14   9   7       41.24       54.12     12.26 o 
 -13   9   7      506.27      503.61     21.38 o 
 -12   9   7       23.10       24.88      8.84 o 
 -11   9   7     1638.64     1519.16     40.02 o 
 -10   9   7        0.91       -5.21      6.25 o 
  -9   9   7       11.10        6.96      5.38 o 
  -8   9   7      913.64      998.47     16.39 o 
  -7   9   7      124.02      134.73      7.48 o 
  -6   9   7      222.59      251.40      9.08 o 
  -5   9   7      928.38      976.33     17.04 o 
  -4   9   7     1939.81     1985.37     25.27 o 
  -3   9   7       11.39        6.84      4.81 o 
  -2   9   7      212.55      196.85      8.42 o 
  -1   9   7      234.55      206.02      9.26 o 
   0   9   7       28.73       23.31      5.64 o 
   1   9   7       15.44        8.53      6.16 o 
   2   9   7      488.50      503.11     15.79 o 
   3   9   7      615.47      578.15     15.34 o 
   4   9   7       99.66      107.28      9.63 o 
   5   9   7       21.24       20.33      6.56 o 
   6   9   7        6.51       13.45      8.21 o 
   7   9   7      610.23      533.43     22.46 o 
   8   9   7      102.67      107.57     12.70 o 
   9   9   7      172.20      153.26     15.57 o 
  10   9   7      809.22      802.76     32.24 o 
  11   9   7      559.66      616.37     58.42 o 
  12   9   7        6.23      -12.62     32.57 o 
  13   9   7      185.58      161.45     44.85 o 
 -18  10   7        2.40       46.33     29.25 o 
 -17  10   7      146.52      156.93     25.55 o 
 -16  10   7       97.20      131.20     19.53 o 
 -15  10   7      279.94      333.19     24.42 o 
 -14  10   7       26.09       39.31     11.84 o 
 -13  10   7       57.92       63.01     12.02 o 
 -12  10   7      164.39      163.17     14.44 o 
 -11  10   7      402.20      396.53     18.33 o 
 -10  10   7      363.52      417.54     15.71 o 
  -9  10   7      992.75      914.79     21.94 o 
  -8  10   7      126.54      124.32     11.24 o 
  -7  10   7        0.02        1.83      6.00 o 
  -6  10   7     1037.35     1029.35     21.32 o 
  -5  10   7      150.95      174.88     10.32 o 
  -4  10   7      938.26      964.17     20.41 o 
  -3  10   7        4.57        1.83      5.87 o 
  -2  10   7       65.04       84.10      8.46 o 
  -1  10   7        7.86        4.46      6.26 o 
   0  10   7        3.37       -3.74      6.04 o 
   1  10   7       91.55       98.70      9.35 o 
   2  10   7       17.64       15.58      6.24 o 
   3  10   7      141.58      157.85     11.99 o 
   4  10   7       16.60       25.16      6.65 o 
   5  10   7       93.59       76.35     10.26 o 
   6  10   7       53.16       76.67     10.71 o 
   7  10   7      127.31       97.57     17.37 o 
   8  10   7      167.40      182.49     14.80 o 
   9  10   7        7.24       25.51     13.87 o 
  10  10   7        0.00       -0.37     14.03 o 
  11  10   7        3.34      -12.88     31.22 o 
  12  10   7        0.80       -9.54     33.01 o 
  13  10   7        0.46      -43.90     31.79 o 
 -17  11   7       12.57       37.77     21.51 o 
 -16  11   7       90.61      126.90     24.80 o 
 -15  11   7      127.30       99.94     29.12 o 
 -14  11   7       43.73       62.63     15.56 o 
 -13  11   7       26.02       44.01     13.91 o 
 -12  11   7      123.20      132.54     21.05 o 
 -11  11   7       52.91       59.10     11.12 o 
 -10  11   7       59.07       54.50      9.32 o 
  -9  11   7      216.80      205.07     12.71 o 
  -8  11   7        1.46       -3.74      7.20 o 
  -7  11   7       21.65       27.78     12.70 o 
  -6  11   7        7.21       -0.59      6.58 o 
  -5  11   7      366.69      325.32     13.59 o 
  -4  11   7        8.35       25.54      6.92 o 
  -3  11   7      111.92      110.99     11.11 o 
  -2  11   7       11.44       13.45      7.80 o 
  -1  11   7      145.37      123.66     14.23 o 
   0  11   7      325.85      304.90     13.47 o 
   1  11   7        0.00       -4.28      6.67 o 
   2  11   7       32.26       29.85      7.19 o 
   3  11   7        0.08        6.17      7.42 o 
   4  11   7      423.77      442.30     17.25 o 
   5  11   7       89.89       85.68     11.15 o 
   6  11   7       46.57       48.83     10.23 o 
   7  11   7        3.17       -3.93      9.11 o 
   8  11   7        0.20        1.31     15.68 o 
   9  11   7       70.99       81.07     17.79 o 
  10  11   7     2251.93     2318.88     56.08 o 
  11  11   7      149.89      159.86     32.31 o 
  12  11   7      539.15      605.42     63.23 o 
 -17  12   7       26.80       83.77     24.19 o 
 -16  12   7        8.06       36.90     20.61 o 
 -15  12   7       18.49       43.33     19.69 o 
 -14  12   7       11.20       23.10     25.67 o 
 -13  12   7      140.68      161.12     38.08 o 
 -12  12   7        6.56       15.30     12.74 o 
 -11  12   7       88.60      110.44     17.93 o 
 -10  12   7      115.19      109.10     13.05 o 
  -9  12   7      351.39      360.40     17.05 o 
  -8  12   7       32.18       22.78      8.37 o 
  -7  12   7        4.40        5.68      7.53 o 
  -6  12   7        7.61        0.29      7.25 o 
  -5  12   7       20.82       14.34      7.82 o 
  -4  12   7      269.89      288.11     13.58 o 
  -3  12   7      500.18      492.37     16.62 o 
  -2  12   7        7.41        3.80      6.82 o 
  -1  12   7       16.74       19.75      7.76 o 
   0  12   7     1883.35     1803.23     31.28 o 
   1  12   7       44.07       26.27      8.37 o 
   2  12   7      172.80      204.51     12.69 o 
   3  12   7       66.48       45.36     10.77 o 
   4  12   7      273.95      310.00     15.96 o 
   5  12   7      120.00      136.75     12.75 o 
   6  12   7        1.38        2.14      8.98 o 
   7  12   7       18.11       20.26     13.63 o 
   8  12   7      132.37      132.24     18.50 o 
   9  12   7       52.68       76.41     17.49 o 
  10  12   7     1084.30     1071.66     39.22 o 
  11  12   7        5.65       14.13     19.71 o 
 -16  13   7       46.07       60.18     22.88 o 
 -15  13   7        1.06       29.55     19.67 o 
 -14  13   7        0.57       14.39     18.23 o 
 -13  13   7        0.03        0.30     16.58 o 
 -12  13   7      184.32      228.99     38.04 o 
 -11  13   7       33.57       40.16     13.63 o 
 -10  13   7      148.10      157.14     19.73 o 
  -9  13   7       22.03       26.73      9.17 o 
  -8  13   7        9.02       36.31      8.84 o 
  -7  13   7      137.40      122.32     11.19 o 
  -6  13   7      939.29      946.97     22.81 o 
  -5  13   7       52.62       71.97      9.62 o 
  -4  13   7       19.50       20.33      7.84 o 
  -3  13   7       95.56       85.11      9.88 o 
  -2  13   7      239.78      259.94     13.66 o 
  -1  13   7      161.62      161.26     11.88 o 
   0  13   7       20.97       28.48      8.77 o 
   1  13   7       90.86      112.36     10.90 o 
   2  13   7       81.08      107.05     10.94 o 
   3  13   7       62.96       68.79     11.75 o 
   4  13   7        3.21        8.13      9.14 o 
   5  13   7      237.44      238.09     15.78 o 
   6  13   7        2.45      -14.15     11.94 o 
   7  13   7      294.45      297.70     23.35 o 
   8  13   7        2.86       10.66     14.55 o 
   9  13   7        9.85       10.25     14.79 o 
  10  13   7      506.11      499.98     30.61 o 
  11  13   7      347.62      394.79     35.79 o 
 -15  14   7       26.90       49.60     21.03 o 
 -14  14   7        1.86       33.37     19.31 o 
 -13  14   7        7.48       38.80     19.44 o 
 -12  14   7      175.14      177.39     39.58 o 
 -11  14   7        0.00       -8.19     17.10 o 
 -10  14   7      105.87       95.22     17.61 o 
  -9  14   7      340.37      349.73     16.81 o 
  -8  14   7       43.96       87.18     10.90 o 
  -7  14   7      456.05      471.65     18.20 o 
  -6  14   7      163.21      159.67     12.45 o 
  -5  14   7      195.15      189.55     15.22 o 
  -4  14   7       52.93       43.19      9.12 o 
  -3  14   7      593.05      607.02     19.47 o 
  -2  14   7       48.11       39.68     10.34 o 
  -1  14   7     2916.54     2751.77     42.52 o 
   0  14   7        9.59       -1.77      8.00 o 
   1  14   7      240.21      277.29     15.15 o 
   2  14   7        0.03        9.45      8.42 o 
   3  14   7        1.23       12.97     12.26 o 
   4  14   7      102.33      100.02     14.03 o 
   5  14   7      206.87      212.71     20.30 o 
   6  14   7        0.22      -24.52     12.26 o 
   7  14   7      572.26      521.19     29.23 o 
   8  14   7       91.20       68.49     17.95 o 
   9  14   7       54.24       59.15     18.41 o 
  10  14   7       33.63       30.70     25.62 o 
 -14  15   7        9.74       22.77     19.87 o 
 -13  15   7       73.61       55.98     20.53 o 
 -12  15   7       22.98       70.09     21.33 o 
 -11  15   7       29.11       42.09     19.27 o 
 -10  15   7       15.10       31.72     18.47 o 
  -9  15   7       90.84       94.98     21.76 o 
  -8  15   7      112.64       95.72     12.28 o 
  -7  15   7       63.30       60.72     12.31 o 
  -6  15   7      114.77      103.62     11.81 o 
  -5  15   7        6.34        6.73      9.72 o 
  -4  15   7       10.25       12.63      8.70 o 
  -3  15   7        3.70        6.08      8.44 o 
  -2  15   7       55.31       54.20     10.25 o 
  -1  15   7        8.20       20.86      8.93 o 
   0  15   7       77.55       84.36     12.63 o 
   1  15   7      137.12      148.59     13.43 o 
   2  15   7       14.98       20.72     11.89 o 
   3  15   7       67.05       43.85     14.19 o 
   4  15   7       37.72       30.63     14.58 o 
   5  15   7       15.30       -2.74     12.82 o 
   6  15   7       71.22       78.60     17.65 o 
   7  15   7        5.60       -0.48     18.63 o 
   8  15   7        1.42      -17.95     14.61 o 
   9  15   7        0.11      -11.92     21.20 o 
 -13  16   7       63.84       99.87     23.81 o 
 -12  16   7        2.54       64.28     21.41 o 
 -11  16   7       16.33       38.44     20.19 o 
 -10  16   7       95.12       60.30     23.98 o 
  -9  16   7      582.08      558.31     42.43 o 
  -8  16   7     4128.84     3792.37     72.48 o 
  -7  16   7       11.66       20.27     11.65 o 
  -6  16   7       10.37       27.44     11.17 o 
  -5  16   7        0.02       10.53      9.89 o 
  -4  16   7       39.67       43.18     11.13 o 
  -3  16   7      461.51      470.92     21.20 o 
  -2  16   7      444.14      422.13     23.02 o 
  -1  16   7        1.71        1.99     10.24 o 
   0  16   7      867.56      924.59     28.32 o 
   1  16   7       55.18       66.35     12.68 o 
   2  16   7       21.32       33.83     17.03 o 
   3  16   7       84.17       84.73     16.12 o 
   4  16   7        2.00       -6.08     15.38 o 
   5  16   7       75.25       56.59     15.99 o 
   6  16   7        3.29       21.81     15.17 o 
   7  16   7      153.81      140.15     20.97 o 
   8  16   7       88.80       76.87     19.54 o 
 -12  17   7       38.25       94.88     40.58 o 
 -11  17   7       31.87       69.86     36.81 o 
 -10  17   7        1.00       -9.69     29.24 o 
  -9  17   7        0.06       -8.45     27.60 o 
  -8  17   7     1018.11      985.86     70.61 o 
  -7  17   7      332.76      338.90     30.12 o 
  -6  17   7       69.63       51.01     14.74 o 
  -5  17   7      226.57      242.32     21.87 o 
  -4  17   7       50.53       73.93     14.63 o 
  -3  17   7       30.96       37.26     19.53 o 
  -2  17   7      126.54      135.05     17.78 o 
  -1  17   7       75.08       86.78     23.25 o 
   0  17   7       12.09       28.96     13.91 o 
   1  17   7        5.76       20.90     22.76 o 
   2  17   7       49.28       53.23     19.40 o 
   3  17   7       29.99       35.67     15.27 o 
   4  17   7        4.96       46.89     19.26 o 
   5  17   7      589.03      550.87     30.79 o 
   6  17   7       74.31       79.84     19.07 o 
 -10  18   7       39.68      124.55     41.31 o 
  -9  18   7        2.83       36.80     32.07 o 
  -8  18   7      319.46      312.21     48.40 o 
  -7  18   7        5.04       38.59     18.08 o 
  -6  18   7      212.82      292.08     28.98 o 
  -5  18   7       24.35       54.20     20.14 o 
  -4  18   7        1.09       35.96     17.71 o 
  -3  18   7      306.13      276.69     27.73 o 
  -2  18   7        2.89        4.51     16.44 o 
  -1  18   7      109.08      117.46     22.36 o 
   0  18   7      102.88       98.26     22.34 o 
   1  18   7      341.08      247.45     41.69 o 
   2  18   7       10.89        6.09     25.50 o 
   3  18   7      465.15      504.33     54.06 o 
   4  18   7        2.56      -11.20     24.93 o 
   5  18   7       55.00       84.01     36.03 o 
  -8  19   7      151.53      107.21     39.43 o 
  -7  19   7       27.04       20.01     33.02 o 
  -6  19   7       98.31      163.72     26.55 o 
  -5  19   7        3.85       29.08     19.13 o 
  -4  19   7       82.06      104.22     22.94 o 
  -3  19   7       13.06       23.73     26.36 o 
  -2  19   7       30.64       40.45     19.35 o 
  -1  19   7       51.51       92.46     54.69 o 
   0  19   7        0.12       20.28     28.42 o 
   1  19   7       18.64       56.56     30.82 o 
   2  19   7        1.47       15.04     28.54 o 
 -21   0   8      278.72      278.52     48.85 o 
 -20   0   8       76.30      156.18     39.70 o 
 -19   0   8      120.82      129.48     36.57 o 
 -18   0   8        1.79       23.14     28.38 o 
 -17   0   8      795.23      768.77     57.63 o 
 -16   0   8      126.44      165.10     33.38 o 
 -15   0   8    32700.29    31331.44    653.46 o 
 -14   0   8     1480.49     1652.39     34.48 o 
 -13   0   8    12767.82    12859.39    158.54 o 
 -12   0   8       25.24       28.47      7.04 o 
 -11   0   8     4096.58     4404.49     54.15 o 
 -10   0   8      373.06      402.70     10.28 o 
  -9   0   8      452.95      456.66     11.72 o 
  -8   0   8     1018.00     1189.97     18.08 o 
  -7   0   8     2517.83     2693.31     32.21 o 
  -6   0   8     7351.89     7758.08     97.52 o 
  -5   0   8      317.90      228.69     10.56 o 
  -4   0   8     1834.99     1878.75     21.51 o 
  -3   0   8      140.07      145.60     12.41 o 
  -2   0   8       14.88        0.01      3.01 o 
  -1   0   8      287.40      338.41      8.76 o 
   0   0   8      484.42      521.45     11.45 o 
   1   0   8       81.09       81.95      5.91 o 
   2   0   8      255.68      224.42     10.16 o 
   3   0   8       11.89       19.90      4.51 o 
   4   0   8       79.61       24.40      5.04 o 
   5   0   8      805.49      743.05     15.83 o 
   6   0   8    41674.48    40937.89    340.56 o 
   7   0   8     1116.64     1062.77     28.02 o 
   8   0   8      897.49      856.83     26.50 o 
   9   0   8        2.80        7.38     11.67 o 
  10   0   8      209.48      214.06     20.31 o 
  11   0   8       22.58       19.38     14.55 o 
  12   0   8       48.02       97.40     34.50 o 
  13   0   8       40.32       11.90     33.16 o 
  14   0   8      140.01      127.29     41.75 o 
  15   0   8      274.02      344.20     55.38 o 
 -21   1   8       39.44       83.40     25.96 o 
 -20   1   8       15.76       29.70     21.80 o 
 -19   1   8      300.35      333.17     32.98 o 
 -18   1   8       89.03      116.22     23.89 o 
 -17   1   8        7.97       29.06     18.91 o 
 -16   1   8      203.86      233.78     26.29 o 
 -15   1   8      215.92      199.68     15.06 o 
 -14   1   8       56.55       61.86     10.23 o 
 -13   1   8       88.69       85.71      7.45 o 
 -12   1   8      348.51      364.15     10.47 o 
 -11   1   8     1342.53     1361.67     17.15 o 
 -10   1   8       56.87       51.39      4.13 o 
  -9   1   8       81.89       49.69      3.29 o 
  -8   1   8     7825.43     8734.29     58.09 o 
  -7   1   8    17149.24    17374.56    132.53 o 
  -6   1   8     3848.68     4223.47     36.66 o 
  -5   1   8       68.48       93.61      5.83 o 
  -4   1   8      306.57      312.28      5.41 o 
  -3   1   8      319.87      284.29      5.45 o 
  -2   1   8     5306.51     6145.66     41.95 o 
  -1   1   8     2508.51     2557.75     20.75 o 
   0   1   8    21675.83    23740.24    150.91 o 
   1   1   8      226.47      251.50      6.24 o 
   2   1   8       36.00        9.26      2.41 o 
   3   1   8      169.14      177.35      5.72 o 
   4   1   8     2367.59     2659.16     22.38 o 
   5   1   8      132.03      119.13      5.19 o 
   6   1   8      127.15      146.93     13.12 o 
   7   1   8      853.00      861.98     16.82 o 
   8   1   8     3054.78     2974.06     36.06 o 
   9   1   8      119.42      107.39     13.01 o 
  10   1   8      857.25      797.95     22.55 o 
  11   1   8      776.14      707.98     22.61 o 
  12   1   8       17.73        4.19     20.12 o 
  13   1   8        5.13      -27.91     21.00 o 
  14   1   8        5.13      -20.99     39.52 o 
  15   1   8       26.29       43.19     27.69 o 
 -21   2   8       37.53       67.49     25.20 o 
 -20   2   8       91.71      152.66     27.92 o 
 -19   2   8        0.30       22.86     20.15 o 
 -18   2   8        3.06       27.50     19.31 o 
 -17   2   8      254.57      208.96     26.55 o 
 -16   2   8       18.40        6.63     17.22 o 
 -15   2   8     1032.76     1035.47     27.94 o 
 -14   2   8      358.56      401.76     18.70 o 
 -13   2   8      639.83      640.71     14.22 o 
 -12   2   8      502.10      535.72     16.22 o 
 -11   2   8       43.97       49.48      5.69 o 
 -10   2   8       20.56       13.30      4.11 o 
  -9   2   8     1653.12     1665.14     16.55 o 
  -8   2   8      669.38      750.98      9.43 o 
  -7   2   8      136.17      163.91      6.13 o 
  -6   2   8       55.95       48.10      5.72 o 
  -5   2   8     2123.33     2184.97     23.71 o 
  -4   2   8       85.44       95.72      3.38 o 
  -3   2   8      250.52      269.85      5.07 o 
  -2   2   8     2899.27     2763.83     21.56 o 
  -1   2   8        7.97        2.23      1.52 o 
   0   2   8      904.02     1123.35     12.29 o 
   1   2   8        2.57       -1.87      2.69 o 
   2   2   8      259.44      328.42      6.18 o 
   3   2   8      179.44      158.63      4.79 o 
   4   2   8     1001.98      885.86     11.43 o 
   5   2   8     1018.06      959.95     12.82 o 
   6   2   8       47.77       46.36      6.75 o 
   7   2   8      112.02      115.24      7.74 o 
   8   2   8      276.21      269.70     12.99 o 
   9   2   8      112.84      105.87     11.01 o 
  10   2   8        1.58        2.16      9.51 o 
  11   2   8      399.95      416.41     18.33 o 
  12   2   8       10.96       -2.66     28.43 o 
  13   2   8      262.53      222.99     31.56 o 
  14   2   8      114.93      119.00     29.59 o 
 -20   3   8       87.16       83.11     24.33 o 
 -19   3   8       82.76      104.84     24.24 o 
 -18   3   8       34.25       69.06     21.69 o 
 -17   3   8      452.69      412.66     32.04 o 
 -16   3   8      183.70      197.58     36.34 o 
 -15   3   8     7162.29     6965.67     86.64 o 
 -14   3   8      132.95      126.76     14.82 o 
 -13   3   8       50.21       22.23      7.02 o 
 -12   3   8        3.03       -8.24      5.39 o 
 -11   3   8      312.94      324.51     10.15 o 
 -10   3   8      257.54      262.52      7.45 o 
  -9   3   8     4645.37     4683.91     37.42 o 
  -8   3   8      135.08      182.87      5.89 o 
  -7   3   8      766.34      723.19      9.09 o 
  -6   3   8     3130.27     3499.96     25.90 o 
  -5   3   8      213.12      227.84      4.88 o 
  -4   3   8     1337.30     1370.88     18.90 o 
  -3   3   8     1472.55     1383.35     13.58 o 
  -2   3   8      554.11      644.26      8.70 o 
  -1   3   8      151.54      199.54      5.64 o 
   0   3   8    28844.73    32261.64    227.82 o 
   1   3   8        0.03       -0.91      3.04 o 
   2   3   8     4201.74     4698.21     36.59 o 
   3   3   8       46.67       65.77      4.12 o 
   4   3   8     2246.67     2413.95     22.20 o 
   5   3   8      349.74      375.92     10.17 o 
   6   3   8     6116.86     6133.97     50.45 o 
   7   3   8      749.49      801.03     16.59 o 
   8   3   8     5490.01     5574.57     62.74 o 
   9   3   8     2134.70     1996.40     36.73 o 
  10   3   8     1101.28     1048.83     25.37 o 
  11   3   8        1.03      -10.33     22.51 o 
  12   3   8        2.88       32.51     22.38 o 
  13   3   8        4.70      -12.26     21.51 o 
  14   3   8       14.15        5.95     24.05 o 
 -20   4   8      157.80      200.95     30.61 o 
 -19   4   8      115.36      109.33     24.70 o 
 -18   4   8       34.15       36.49     29.66 o 
 -17   4   8      774.01      795.44     41.14 o 
 -16   4   8      148.45      125.80     22.93 o 
 -15   4   8     4687.37     4660.68     64.88 o 
 -14   4   8       39.58       49.80      9.50 o 
 -13   4   8     6667.75     6452.24     79.06 o 
 -12   4   8       35.27       45.88      6.82 o 
 -11   4   8      389.11      341.35      9.19 o 
 -10   4   8      215.53      229.13      6.80 o 
  -9   4   8      256.02      221.17      6.71 o 
  -8   4   8      360.64      349.01      7.02 o 
  -7   4   8     3772.99     4058.66     30.32 o 
  -6   4   8       13.90        7.47      2.53 o 
  -5   4   8      395.92      439.79      7.14 o 
  -4   4   8        1.21        0.93      2.29 o 
  -3   4   8      325.40      348.97      7.44 o 
  -2   4   8     3419.92     3480.74     29.86 o 
  -1   4   8      409.48      418.36     10.86 o 
   0   4   8     3230.85     3172.53     26.44 o 
   1   4   8      259.50      283.17      7.29 o 
   2   4   8     1702.23     1976.09     19.78 o 
   3   4   8      153.97      156.56      4.86 o 
   4   4   8       94.22       83.19      5.27 o 
   5   4   8       12.92       11.73      3.39 o 
   6   4   8     4270.99     4520.49     42.32 o 
   7   4   8      398.35      379.02     13.03 o 
   8   4   8     3366.90     3315.66     40.06 o 
   9   4   8      168.55      141.38     19.00 o 
  10   4   8      163.28      181.07     14.97 o 
  11   4   8       18.36       -6.66     31.72 o 
  12   4   8       51.09       30.36     28.81 o 
  13   4   8      108.31      102.03     27.32 o 
  14   4   8      292.63      379.66     44.82 o 
 -20   5   8      108.72      130.60     25.76 o 
 -19   5   8        0.21       37.37     20.34 o 
 -18   5   8       10.28       25.32     19.07 o 
 -17   5   8       62.00       52.93     20.09 o 
 -16   5   8        4.46       31.85     14.45 o 
 -15   5   8      419.60      398.29     19.48 o 
 -14   5   8      267.49      285.12     14.55 o 
 -13   5   8     1764.43     1599.89     30.35 o 
 -12   5   8      140.55      151.53      9.62 o 
 -11   5   8      182.24      189.87      8.24 o 
 -10   5   8      847.95      904.95     14.19 o 
  -9   5   8       21.58       13.02      4.06 o 
  -8   5   8      857.00      909.92     11.46 o 
  -7   5   8     2679.64     2781.31     24.83 o 
  -6   5   8        1.95       10.45      2.89 o 
  -5   5   8      503.25      559.22      8.95 o 
  -4   5   8       72.34       72.93      5.27 o 
  -3   5   8      147.03      151.79      5.54 o 
  -2   5   8      175.42      236.83      6.24 o 
  -1   5   8      192.07      188.53      5.71 o 
   0   5   8       82.76      187.47      5.59 o 
   1   5   8     2431.47     2539.56     27.45 o 
   2   5   8       61.36       54.78      5.03 o 
   3   5   8      124.67      121.97      7.46 o 
   4   5   8      423.31      419.99      8.90 o 
   5   5   8      346.35      327.89      9.42 o 
   6   5   8      113.86      125.11      8.34 o 
   7   5   8      829.50      821.01     23.49 o 
   8   5   8      601.88      639.05     18.50 o 
   9   5   8      685.15      792.72     24.29 o 
  10   5   8      205.73      169.01     22.91 o 
  11   5   8       34.06       45.21     21.71 o 
  12   5   8        2.66       10.07     21.71 o 
  13   5   8       35.95       46.97     25.26 o 
  14   5   8       86.84      136.70     29.45 o 
 -20   6   8        4.83       27.88     21.04 o 
 -19   6   8       63.12       68.29     22.00 o 
 -18   6   8       57.94      128.69     33.96 o 
 -17   6   8      127.40      115.20     34.94 o 
 -16   6   8       21.62       28.78     11.54 o 
 -15   6   8     1419.55     1370.62     38.41 o 
 -14   6   8      142.58      167.45     13.78 o 
 -13   6   8      614.85      564.71     18.97 o 
 -12   6   8        3.97        1.32      5.86 o 
 -11   6   8      450.86      335.68     10.41 o 
 -10   6   8        4.23        3.61      4.38 o 
  -9   6   8        1.39        0.59      4.02 o 
  -8   6   8       18.59        9.39      3.75 o 
  -7   6   8      301.71      290.23      7.69 o 
  -6   6   8      577.36      646.65      9.91 o 
  -5   6   8     2210.02     2227.01     19.83 o 
  -4   6   8       20.26       13.44      2.99 o 
  -3   6   8     1305.12     1239.45     16.53 o 
  -2   6   8       51.41       53.68      5.64 o 
  -1   6   8        0.82       -6.78      4.23 o 
   0   6   8      228.00      264.87      7.90 o 
   1   6   8        1.24       -0.27      3.87 o 
   2   6   8      164.69      151.62      6.81 o 
   3   6   8      976.21      901.30     13.42 o 
   4   6   8      556.66      588.79     12.09 o 
   5   6   8      242.33      265.77     10.73 o 
   6   6   8      251.50      241.72     10.50 o 
   7   6   8      239.94      278.28     13.47 o 
   8   6   8        6.38       13.59      8.19 o 
   9   6   8      176.08      189.10     20.22 o 
  10   6   8        7.13       11.81     12.01 o 
  11   6   8       61.44       80.62     23.29 o 
  12   6   8       42.61       79.17     24.41 o 
  13   6   8       25.50       11.26     37.20 o 
  14   6   8       18.40        9.07     25.04 o 
 -19   7   8       10.02       12.24     19.88 o 
 -18   7   8       37.62      100.62     23.34 o 
 -17   7   8     3951.77     3814.88     88.46 o 
 -16   7   8       11.87       23.17     12.69 o 
 -15   7   8      183.84      199.87     16.88 o 
 -14   7   8      218.60      260.56     22.23 o 
 -13   7   8       42.64       33.78     10.27 o 
 -12   7   8      430.11      399.22     14.97 o 
 -11   7   8       44.10       38.12      6.80 o 
 -10   7   8      107.08      112.48      9.23 o 
  -9   7   8     2006.86     1945.26     22.04 o 
  -8   7   8       11.50        9.09      4.19 o 
  -7   7   8      532.88      559.48     10.65 o 
  -6   7   8        2.88        8.35      3.18 o 
  -5   7   8       23.00       29.94      3.12 o 
  -4   7   8       57.58       70.19      4.69 o 
  -3   7   8      369.90      329.04     10.45 o 
  -2   7   8      154.20      149.41     11.21 o 
  -1   7   8      382.70      397.61     10.98 o 
   0   7   8      221.93      252.30      8.60 o 
   1   7   8     1147.72     1199.57     15.97 o 
   2   7   8     2954.68     3190.40     29.65 o 
   3   7   8       96.13      106.26      6.19 o 
   4   7   8        5.36        1.31      4.67 o 
   5   7   8        6.40        2.74      5.25 o 
   6   7   8      843.95      885.67     18.17 o 
   7   7   8      542.25      538.45     17.13 o 
   8   7   8     5650.40     5639.54     72.11 o 
   9   7   8      516.65      478.84     17.79 o 
  10   7   8     1664.20     1704.87     46.28 o 
  11   7   8      420.28      527.37     83.60 o 
  12   7   8       94.86      114.94     32.45 o 
  13   7   8        5.58       11.91     34.81 o 
 -19   8   8       78.98       87.61     23.43 o 
 -18   8   8        9.12       39.36     20.00 o 
 -17   8   8      117.21      157.41     28.69 o 
 -16   8   8        0.79       11.33     11.04 o 
 -15   8   8      298.30      332.21     28.64 o 
 -14   8   8       90.41       77.27     12.46 o 
 -13   8   8        1.05        0.49      9.48 o 
 -12   8   8      416.98      432.21     18.38 o 
 -11   8   8      894.46      871.76     18.81 o 
 -10   8   8        2.25        1.00      5.42 o 
  -9   8   8       36.29       40.61      5.47 o 
  -8   8   8      290.72      299.40      8.82 o 
  -7   8   8      123.92      133.24      6.50 o 
  -6   8   8        4.79       10.18      3.56 o 
  -5   8   8      301.05      349.76      9.20 o 
  -4   8   8      699.95      826.93     15.27 o 
  -3   8   8      727.53      742.91     14.22 o 
  -2   8   8     1135.44     1015.72     19.53 o 
  -1   8   8       39.82       32.41      5.89 o 
   0   8   8       60.68       74.61      6.23 o 
   1   8   8       28.20       13.07      5.00 o 
   2   8   8     2618.85     2509.48     30.10 o 
   3   8   8       93.28       88.48      7.98 o 
   4   8   8      484.18      489.86     12.77 o 
   5   8   8        1.95        5.68      5.49 o 
   6   8   8      254.98      258.88     12.85 o 
   7   8   8      713.05      667.77     18.93 o 
   8   8   8     2366.11     2506.47     37.91 o 
   9   8   8       14.16       37.33     10.06 o 
  10   8   8      145.78      184.18     27.12 o 
  11   8   8      136.13      114.96     38.47 o 
  12   8   8       47.57       51.64     37.42 o 
  13   8   8       19.03      -20.77     32.16 o 
 -19   9   8        9.88       19.56     21.13 o 
 -18   9   8       88.38      150.16     48.19 o 
 -17   9   8      211.66      221.38     23.07 o 
 -16   9   8        2.73       14.46     12.27 o 
 -15   9   8      243.68      281.57     18.48 o 
 -14   9   8      305.09      305.91     18.03 o 
 -13   9   8       42.03       34.26     10.96 o 
 -12   9   8      144.91      171.74     13.94 o 
 -11   9   8       37.12       30.12      7.28 o 
 -10   9   8       13.86       14.62      7.41 o 
  -9   9   8      322.60      303.14     11.57 o 
  -8   9   8      813.23      835.88     15.27 o 
  -7   9   8      270.40      253.35      9.57 o 
  -6   9   8       63.26       79.12      5.97 o 
  -5   9   8        8.75        0.99      4.76 o 
  -4   9   8     1678.95     1667.71     22.91 o 
  -3   9   8       27.27       22.78      5.52 o 
  -2   9   8      121.24      111.82      8.93 o 
  -1   9   8      428.06      409.19     12.98 o 
   0   9   8       34.43       40.41      6.74 o 
   1   9   8       52.85       54.38      7.85 o 
   2   9   8       69.62       75.61      8.07 o 
   3   9   8      490.85      437.98     14.16 o 
   4   9   8       34.29       37.69     10.31 o 
   5   9   8      369.47      333.94     15.82 o 
   6   9   8        3.11        7.15      8.36 o 
   7   9   8       18.42       27.41      9.97 o 
   8   9   8      794.85      765.85     23.89 o 
   9   9   8       82.67       93.98     16.38 o 
  10   9   8      642.60      578.83     28.22 o 
  11   9   8      268.92      326.52     49.45 o 
  12   9   8       25.63       22.75     36.47 o 
  13   9   8       92.16      116.63     44.07 o 
 -18  10   8       57.65       73.62     23.53 o 
 -17  10   8       20.16       70.97     26.93 o 
 -16  10   8       34.19       42.48     15.88 o 
 -15  10   8      142.36      124.62     25.82 o 
 -14  10   8      108.79       63.48     14.96 o 
 -13  10   8        0.70       23.39     12.64 o 
 -12  10   8        0.08       24.61     13.35 o 
 -11  10   8        3.30       22.51      9.35 o 
 -10  10   8      183.35      196.73     12.11 o 
  -9  10   8     1751.13     1686.04     29.07 o 
  -8  10   8      271.91      258.48     12.31 o 
  -7  10   8      229.08      230.82     11.71 o 
  -6  10   8     1864.45     1827.61     29.43 o 
  -5  10   8       41.59       55.81      7.85 o 
  -4  10   8      282.13      273.85     12.30 o 
  -3  10   8      196.11      188.55     10.68 o 
  -2  10   8       55.37       44.25     12.37 o 
  -1  10   8      653.08      613.50     17.16 o 
   0  10   8      895.65      854.17     20.04 o 
   1  10   8       76.50       66.18      8.81 o 
   2  10   8       41.37       43.07      7.64 o 
   3  10   8      429.70      419.62     15.77 o 
   4  10   8       11.64       15.95      8.23 o 
   5  10   8        1.46       -9.26      7.62 o 
   6  10   8       70.23       86.01     11.68 o 
   7  10   8      596.95      522.21     20.48 o 
   8  10   8      232.24      235.94     20.97 o 
   9  10   8       40.94       49.51     15.58 o 
  10  10   8       15.47       37.78     26.44 o 
  11  10   8       18.35      -48.09     30.39 o 
  12  10   8        7.72       61.51     38.34 o 
 -18  11   8      218.94      234.05     38.31 o 
 -17  11   8        3.54       26.85     20.83 o 
 -16  11   8        7.82       21.51     19.41 o 
 -15  11   8      117.12       91.09     17.89 o 
 -14  11   8      141.89      154.30     18.22 o 
 -13  11   8      482.58      491.10     36.67 o 
 -12  11   8       21.57       32.49     12.91 o 
 -11  11   8      100.25       87.16     14.49 o 
 -10  11   8        0.14        7.03      7.55 o 
  -9  11   8       39.30       52.03      8.86 o 
  -8  11   8      278.15      277.11     13.44 o 
  -7  11   8      311.73      333.11     14.02 o 
  -6  11   8      494.14      489.28     16.03 o 
  -5  11   8        5.87       -0.81      7.03 o 
  -4  11   8      310.06      317.49     13.97 o 
  -3  11   8       10.04        0.46      6.28 o 
  -2  11   8      405.92      362.44     14.04 o 
  -1  11   8       62.11       56.15      8.61 o 
   0  11   8        9.33       13.15      7.41 o 
   1  11   8       81.46       55.66      9.06 o 
   2  11   8      256.22      260.38     13.66 o 
   3  11   8      234.09      253.24     15.64 o 
   4  11   8      230.88      262.84     14.94 o 
   5  11   8       47.40       61.05     10.60 o 
   6  11   8      337.58      324.18     17.33 o 
   7  11   8        5.87       12.45     10.59 o 
   8  11   8       94.32       89.65     17.57 o 
   9  11   8       80.31       89.47     17.91 o 
  10  11   8      351.55      332.90     30.46 o 
  11  11   8        0.62       -6.97     33.47 o 
 -17  12   8      135.10      174.84     28.52 o 
 -16  12   8        0.00       37.93     21.30 o 
 -15  12   8       49.93       80.82     22.48 o 
 -14  12   8       85.12       66.92     16.40 o 
 -13  12   8       30.79       42.51     14.53 o 
 -12  12   8       20.77       21.85     13.24 o 
 -11  12   8       12.84       19.11     12.08 o 
 -10  12   8       34.43       48.88     10.80 o 
  -9  12   8       70.86       89.59     10.04 o 
  -8  12   8      201.47      212.33     17.78 o 
  -7  12   8      182.85      205.24     12.32 o 
  -6  12   8       99.21       95.22     10.16 o 
  -5  12   8       40.91       38.23      8.77 o 
  -4  12   8       17.20       17.09      7.61 o 
  -3  12   8      398.75      358.48     14.70 o 
  -2  12   8      778.11      785.49     20.21 o 
  -1  12   8       15.88        8.71      7.58 o 
   0  12   8       51.36       42.05      8.83 o 
   1  12   8      216.74      222.44     13.51 o 
   2  12   8      472.26      434.25     23.80 o 
   3  12   8      296.26      298.47     17.27 o 
   4  12   8       34.81       48.65     10.31 o 
   5  12   8       30.46       26.89     10.60 o 
   6  12   8      304.59      346.19     20.18 o 
   7  12   8       15.15       22.87     14.10 o 
   8  12   8        4.19        2.98     14.16 o 
   9  12   8      441.17      373.22     26.78 o 
  10  12   8      108.27       72.11     18.36 o 
  11  12   8       98.78       64.85     39.46 o 
 -16  13   8        5.22       23.95     20.42 o 
 -15  13   8       72.48      101.14     23.26 o 
 -14  13   8       46.22       52.73     20.45 o 
 -13  13   8      196.72      178.27     25.75 o 
 -12  13   8      119.70      123.16     17.97 o 
 -11  13   8       19.24       28.34     13.10 o 
 -10  13   8      120.43      119.98     18.27 o 
  -9  13   8      179.60      184.94     15.01 o 
  -8  13   8      219.39      203.72     15.42 o 
  -7  13   8       19.97       26.34      8.44 o 
  -6  13   8      351.27      418.03     16.19 o 
  -5  13   8        4.62       10.06      7.69 o 
  -4  13   8        3.62        0.97      7.70 o 
  -3  13   8      579.95      577.12     18.32 o 
  -2  13   8       59.14       68.30      9.79 o 
  -1  13   8       80.16       77.31     10.16 o 
   0  13   8       28.85       32.70      8.93 o 
   1  13   8      234.18      231.79     16.66 o 
   2  13   8      240.49      235.39     14.44 o 
   3  13   8        0.57       -5.22      8.89 o 
   4  13   8       24.00       12.13     10.10 o 
   5  13   8       81.59       73.13     13.48 o 
   6  13   8       22.28       27.77     14.80 o 
   7  13   8       11.38      -12.62     13.17 o 
   8  13   8        5.35       -2.00     15.10 o 
   9  13   8      116.85      115.71     19.97 o 
  10  13   8      353.48      284.80     26.15 o 
 -15  14   8       28.00       39.27     21.08 o 
 -14  14   8      327.99      351.17     49.80 o 
 -13  14   8        0.26       -3.87     25.10 o 
 -12  14   8      370.05      414.80     33.42 o 
 -11  14   8      127.98      133.20     22.72 o 
 -10  14   8        1.99       25.36     13.79 o 
  -9  14   8      107.41       90.76     15.75 o 
  -8  14   8       96.61      124.50     12.03 o 
  -7  14   8        8.10       22.15      8.94 o 
  -6  14   8        6.92       12.86      8.52 o 
  -5  14   8      168.86      186.67     15.09 o 
  -4  14   8      107.49      114.02     11.07 o 
  -3  14   8      185.04      200.95     13.15 o 
  -2  14   8        9.39       31.69     14.61 o 
  -1  14   8       99.96      121.30     11.93 o 
   0  14   8       17.00       21.67      9.33 o 
   1  14   8        0.55       18.16      9.51 o 
   2  14   8       39.38       26.84     11.06 o 
   3  14   8        2.05       25.30     11.41 o 
   4  14   8       55.90       67.44     13.52 o 
   5  14   8        1.72       -2.68     13.16 o 
   6  14   8        2.25       -0.84     13.83 o 
   7  14   8      224.15      215.44     22.52 o 
   8  14   8      125.67      126.75     20.59 o 
   9  14   8       51.10       34.70     17.31 o 
 -14  15   8        4.62        2.42     19.49 o 
 -13  15   8        0.02       26.36     20.45 o 
 -12  15   8        8.38       13.09     18.07 o 
 -11  15   8       47.87       60.35     20.80 o 
 -10  15   8       26.57       -4.57     18.98 o 
  -9  15   8       48.54       50.64     15.00 o 
  -8  15   8      144.04      185.49     20.53 o 
  -7  15   8       24.66       60.57     10.55 o 
  -6  15   8        0.08       14.05      9.00 o 
  -5  15   8       89.36      102.11     11.73 o 
  -4  15   8        0.38       19.21      9.58 o 
  -3  15   8       26.30       32.44      9.51 o 
  -2  15   8      170.14      183.62     13.26 o 
  -1  15   8       32.41       43.92     10.20 o 
   0  15   8        0.00        8.57      9.50 o 
   1  15   8       11.69        6.15     10.31 o 
   2  15   8      144.91      118.13     16.81 o 
   3  15   8        7.94       13.94     24.44 o 
   4  15   8        1.76       -6.59     13.50 o 
   5  15   8        0.00       -0.39     14.06 o 
   6  15   8       71.48       93.41     18.32 o 
   7  15   8       62.75       49.10     17.65 o 
   8  15   8        0.02        3.83     16.07 o 
 -13  16   8        4.40       30.59     21.60 o 
 -12  16   8       56.68      124.37     30.91 o 
 -11  16   8        4.53       12.82     19.78 o 
 -10  16   8       49.40       65.58     21.69 o 
  -9  16   8        9.99       29.01     19.14 o 
  -8  16   8      103.59       82.86     33.17 o 
  -7  16   8      115.68      146.81     17.97 o 
  -6  16   8       80.43       75.41     12.86 o 
  -5  16   8       25.61       39.97     10.54 o 
  -4  16   8        0.45       15.81     10.08 o 
  -3  16   8      299.31      330.67     18.76 o 
  -2  16   8      366.15      331.14     18.97 o 
  -1  16   8        2.36       -3.33     11.75 o 
   0  16   8       27.77       23.86     11.21 o 
   1  16   8       41.48       53.00     18.48 o 
   2  16   8        1.70       20.66     17.61 o 
   3  16   8       31.02       27.66     18.85 o 
   4  16   8        0.17      -13.26     25.94 o 
   5  16   8       53.38       77.12     18.44 o 
   6  16   8       13.56       18.24     16.57 o 
   7  16   8        3.58       11.46     16.35 o 
 -12  17   8       48.96       72.19     39.93 o 
 -11  17   8        3.17       30.88     33.04 o 
 -10  17   8        0.11       14.93     20.47 o 
  -9  17   8      152.71      185.05     51.14 o 
  -8  17   8      532.83      512.43     27.87 o 
  -7  17   8       12.92       29.54     19.50 o 
  -6  17   8        0.60        7.67     12.63 o 
  -5  17   8      202.26      206.10     17.16 o 
  -4  17   8        0.11       29.51     13.28 o 
  -3  17   8       16.48       38.16     11.71 o 
  -2  17   8      143.83      139.08     17.65 o 
  -1  17   8       26.49       43.01     14.73 o 
   0  17   8       84.82      109.16     17.98 o 
   1  17   8       78.75       75.26     33.27 o 
   2  17   8      112.79      119.86     29.81 o 
   3  17   8      209.62      239.15     22.71 o 
   4  17   8       13.77       10.71     15.27 o 
   5  17   8      580.42      561.83     32.36 o 
   6  17   8       73.53       99.67     20.67 o 
 -10  18   8        0.05       44.62     35.89 o 
  -9  18   8       16.12       13.00     30.93 o 
  -8  18   8       45.94       99.34     38.01 o 
  -7  18   8       45.76       31.34     18.91 o 
  -6  18   8      221.27      253.90     29.02 o 
  -5  18   8        6.01        9.63     16.39 o 
  -4  18   8       26.52       31.72     17.63 o 
  -3  18   8       74.05       81.07     20.75 o 
  -2  18   8        6.75       20.78     17.08 o 
  -1  18   8      678.45      624.29     37.67 o 
   0  18   8        4.50        1.90     24.59 o 
   1  18   8      156.50      142.14     36.90 o 
   2  18   8      116.31       86.20     33.04 o 
   3  18   8      181.68      119.50     37.73 o 
   4  18   8        7.80       35.16     31.31 o 
  -7  19   8        1.47       24.84     19.33 o 
  -6  19   8        2.46       17.03     24.38 o 
  -5  19   8        0.02       26.63     19.34 o 
  -4  19   8      170.12      227.44     27.87 o 
  -3  19   8       60.51       73.70     21.53 o 
  -2  19   8        0.80       39.55     18.74 o 
  -1  19   8        8.22       30.79     18.43 o 
   0  19   8        3.09       -2.67     23.00 o 
   1  19   8       42.27       52.70     29.39 o 
 -21   1   9        3.18       58.72     44.48 o 
 -20   1   9       11.84       45.52     22.05 o 
 -19   1   9       44.88       51.01     21.69 o 
 -18   1   9        6.46       34.29     19.76 o 
 -17   1   9      169.93      152.76     24.19 o 
 -16   1   9      330.93      342.35     29.19 o 
 -15   1   9        8.41       -6.43     16.79 o 
 -14   1   9       26.31       40.55      8.59 o 
 -13   1   9      366.07      366.36     10.82 o 
 -12   1   9        8.18        6.48      4.58 o 
 -11   1   9      512.21      565.42     10.78 o 
 -10   1   9        9.33       16.85      3.08 o 
  -9   1   9     3876.82     4093.07     33.78 o 
  -8   1   9     2312.88     2453.94     24.73 o 
  -7   1   9     2504.83     2735.67     26.26 o 
  -6   1   9     2746.13     2822.62     37.53 o 
  -5   1   9     2701.04     2691.22     23.48 o 
  -4   1   9     1360.36     1280.69     10.94 o 
  -3   1   9       24.77       19.35      2.33 o 
  -2   1   9    11128.88    11495.36     75.32 o 
  -1   1   9     4978.88     5158.15     35.65 o 
   0   1   9     5647.04     6582.50     49.20 o 
   1   1   9       31.59       31.94      3.31 o 
   2   1   9     2351.05     2400.91     18.54 o 
   3   1   9       37.11       40.61      3.81 o 
   4   1   9     2112.76     2126.05     19.13 o 
   5   1   9      575.57      588.85     10.05 o 
   6   1   9     2172.76     2244.43     25.33 o 
   7   1   9     9210.75     8756.66     73.02 o 
   8   1   9       12.29        3.53      7.73 o 
   9   1   9       47.18       38.19      9.86 o 
  10   1   9        2.03        2.84      9.69 o 
  11   1   9        1.27      -14.88     20.03 o 
  12   1   9      101.59      112.37     26.39 o 
  13   1   9        3.09       10.86     23.80 o 
  14   1   9      113.00       87.26     58.39 o 
 -21   2   9        7.09       51.38     23.93 o 
 -20   2   9        0.25       49.05     22.92 o 
 -19   2   9        0.33      -12.24     17.85 o 
 -18   2   9      329.34      376.86     32.57 o 
 -17   2   9       15.74       40.06     18.84 o 
 -16   2   9      765.34      894.32     41.62 o 
 -15   2   9     5963.21     5815.81     96.60 o 
 -14   2   9     1691.27     1666.06     32.90 o 
 -13   2   9      274.02      340.50     11.60 o 
 -12   2   9        5.78       10.89      5.90 o 
 -11   2   9      210.65      247.52      9.28 o 
 -10   2   9       27.20       34.74      5.95 o 
  -9   2   9      138.67      161.56      5.41 o 
  -8   2   9      934.98      972.59     13.66 o 
  -7   2   9     4758.40     4958.11     46.40 o 
  -6   2   9        1.42       -0.75      2.98 o 
  -5   2   9     1100.61      986.96     13.68 o 
  -4   2   9     1360.47     1317.33     12.69 o 
  -3   2   9       80.23       66.12      3.23 o 
  -2   2   9      426.11      513.90      8.04 o 
  -1   2   9       66.10       81.37      4.08 o 
   0   2   9      819.26      940.54     12.17 o 
   1   2   9       65.14       61.57      4.06 o 
   2   2   9     3408.55     3461.30     26.26 o 
   3   2   9      164.07      186.62      5.43 o 
   4   2   9       83.04       93.61      5.03 o 
   5   2   9     3853.32     3603.42     32.55 o 
   6   2   9      489.93      528.04     16.59 o 
   7   2   9     1352.21     1211.58     20.38 o 
   8   2   9        1.26       -7.15      6.64 o 
   9   2   9      621.95      537.92     18.88 o 
  10   2   9       20.61       19.60      9.98 o 
  11   2   9      680.80      745.57     42.29 o 
  12   2   9      101.54      113.57     26.59 o 
  13   2   9     1899.36     2208.94     72.48 o 
  14   2   9        3.11       19.47     25.70 o 
 -21   3   9        6.45       23.98     22.05 o 
 -20   3   9       49.54      111.26     24.71 o 
 -19   3   9      152.49      233.79     29.08 o 
 -18   3   9       43.34       80.48     22.00 o 
 -17   3   9       68.86       46.16     31.98 o 
 -16   3   9      910.26      895.95     33.21 o 
 -15   3   9       75.98       86.54     13.01 o 
 -14   3   9      255.72      262.36     13.60 o 
 -13   3   9     2101.62     1987.26     31.07 o 
 -12   3   9        0.89        1.49      5.27 o 
 -11   3   9       56.61       65.04      6.05 o 
 -10   3   9      186.28      226.37      6.62 o 
  -9   3   9     7476.28     7413.99     52.02 o 
  -8   3   9      100.82      111.24      4.04 o 
  -7   3   9      652.56      635.13     10.95 o 
  -6   3   9      744.06      765.14     12.49 o 
  -5   3   9      476.27      444.01      7.35 o 
  -4   3   9        5.31       20.56      2.67 o 
  -3   3   9      340.52      385.42      6.51 o 
  -2   3   9     2327.87     2379.27     22.39 o 
  -1   3   9     3722.08     3974.49     33.96 o 
   0   3   9    10532.85    11593.15     87.11 o 
   1   3   9        7.46        9.20      3.49 o 
   2   3   9       63.54       82.79      4.94 o 
   3   3   9       21.05       27.99      3.87 o 
   4   3   9     2810.35     2907.81     25.86 o 
   5   3   9       10.12        7.71      5.90 o 
   6   3   9     1602.20     1639.06     22.29 o 
   7   3   9     1955.33     1798.08     27.22 o 
   8   3   9     5304.30     5192.06     60.54 o 
   9   3   9      255.57      227.07     18.48 o 
  10   3   9       60.53       70.88     11.49 o 
  11   3   9       34.60      -12.22     24.57 o 
  12   3   9       63.25       88.17     25.87 o 
  13   3   9       25.88       28.75     25.02 o 
  14   3   9       74.34       76.20     28.54 o 
 -20   4   9       17.58       53.92     22.50 o 
 -19   4   9      528.19      551.00     38.67 o 
 -18   4   9       41.70       67.40     21.67 o 
 -17   4   9     2276.08     2296.58     94.20 o 
 -16   4   9      788.03      945.30     59.17 o 
 -15   4   9     3422.38     3490.74     54.98 o 
 -14   4   9       25.38       18.81      8.63 o 
 -13   4   9      371.77      428.67     14.54 o 
 -12   4   9      100.65       97.00      7.70 o 
 -11   4   9       90.84       73.74      5.89 o 
 -10   4   9      338.47      331.59      8.09 o 
  -9   4   9      927.98      919.63     13.37 o 
  -8   4   9     1125.52     1140.44     12.66 o 
  -7   4   9     2682.87     2782.98     22.23 o 
  -6   4   9     1602.07     1672.14     16.05 o 
  -5   4   9     1161.84     1254.31     13.15 o 
  -4   4   9      555.43      616.02      8.67 o 
  -3   4   9      162.14      147.29      5.03 o 
  -2   4   9      836.07      978.44     12.53 o 
  -1   4   9       12.37        9.30      2.92 o 
   0   4   9      200.03      241.15      6.94 o 
   1   4   9       60.03       72.60      4.95 o 
   2   4   9     1713.08     1682.33     18.92 o 
   3   4   9       26.69       26.11      4.10 o 
   4   4   9     7466.77     7288.14     55.33 o 
   5   4   9       95.76       83.35      6.67 o 
   6   4   9     1376.55     1449.67     22.47 o 
   7   4   9      362.43      354.16     13.54 o 
   8   4   9       27.54       21.20      9.13 o 
   9   4   9      542.53      545.09     19.74 o 
  10   4   9      195.15      195.95     16.21 o 
  11   4   9      217.91      228.84     46.68 o 
  12   4   9      141.71      156.26     28.37 o 
  13   4   9      289.07      285.82     78.92 o 
  14   4   9      165.52      178.53     32.77 o 
 -20   5   9      397.21      390.44     35.26 o 
 -19   5   9       25.36       62.89     22.04 o 
 -18   5   9      568.99      645.07     38.82 o 
 -17   5   9       57.66       99.16     17.80 o 
 -16   5   9       64.07      121.28     17.96 o 
 -15   5   9      121.37      114.50     11.90 o 
 -14   5   9       86.79       90.32     11.04 o 
 -13   5   9        3.02       13.20      7.31 o 
 -12   5   9        6.88        4.47      5.42 o 
 -11   5   9      725.18      639.50     13.16 o 
 -10   5   9     1927.58     2039.64     23.45 o 
  -9   5   9      730.25      749.44     10.64 o 
  -8   5   9     1580.60     1669.81     16.39 o 
  -7   5   9     2746.60     2685.90     25.35 o 
  -6   5   9       93.28       90.84      4.50 o 
  -5   5   9      845.64      974.79     12.34 o 
  -4   5   9      922.41      907.80     11.76 o 
  -3   5   9        0.25        5.84      2.62 o 
  -2   5   9     7871.64     8136.55     66.28 o 
  -1   5   9      589.64      556.84      8.43 o 
   0   5   9     2176.60     2277.86     21.12 o 
   1   5   9      287.86      300.62      7.90 o 
   2   5   9      488.10      577.48     10.03 o 
   3   5   9       45.39       40.13      7.04 o 
   4   5   9       63.31       73.69      5.79 o 
   5   5   9     1374.82     1319.98     20.32 o 
   6   5   9      199.75      230.99     10.44 o 
   7   5   9       55.18       68.08      9.67 o 
   8   5   9     2496.38     2478.54     47.23 o 
   9   5   9     2087.74     1954.78     38.64 o 
  10   5   9       15.98       27.31     22.61 o 
  11   5   9        2.14      -21.44     19.22 o 
  12   5   9        5.70       18.20     30.49 o 
  13   5   9      171.16      195.56     39.49 o 
 -20   6   9       17.19       67.84     27.15 o 
 -19   6   9        1.06       15.07     19.04 o 
 -18   6   9        6.46       30.26     19.38 o 
 -17   6   9     1447.69     1481.67     52.26 o 
 -16   6   9       64.22       97.81     17.10 o 
 -15   6   9      466.70      418.39     19.97 o 
 -14   6   9       33.39       38.11      9.37 o 
 -13   6   9       28.20       11.90      7.11 o 
 -12   6   9       94.54      113.68      9.15 o 
 -11   6   9     2113.19     1930.07     23.82 o 
 -10   6   9       15.37       11.51      4.77 o 
  -9   6   9      127.89      115.37      6.37 o 
  -8   6   9       90.68       91.73      4.67 o 
  -7   6   9       47.97       52.36      6.57 o 
  -6   6   9      231.71      237.10      6.34 o 
  -5   6   9        5.56        3.09      2.80 o 
  -4   6   9     1255.18     1305.04     15.78 o 
  -3   6   9     2104.97     1916.30     24.51 o 
  -2   6   9      473.93      513.87     11.87 o 
  -1   6   9      126.90      100.41      6.12 o 
   0   6   9        7.41       -2.91      3.66 o 
   1   6   9      261.49      258.24      8.38 o 
   2   6   9        0.51       -1.18      3.91 o 
   3   6   9      825.98      796.32     12.76 o 
   4   6   9      647.73      638.22     12.28 o 
   5   6   9     1207.35     1182.84     20.47 o 
   6   6   9      251.81      284.91     13.47 o 
   7   6   9       74.20       42.52      9.32 o 
   8   6   9        0.80      -10.94      7.72 o 
   9   6   9       49.04       55.80     12.29 o 
  10   6   9       13.47        5.15     19.91 o 
  11   6   9      319.51      335.44     60.55 o 
  12   6   9       30.13       46.92     24.35 o 
  13   6   9     1215.30     1329.04     57.60 o 
 -20   7   9       26.05       41.24     24.89 o 
 -19   7   9      249.30      232.17     29.46 o 
 -18   7   9      201.81      273.00     29.58 o 
 -17   7   9     4241.01     4036.51    148.99 o 
 -16   7   9      206.45      190.37     30.52 o 
 -15   7   9      238.57      263.10     20.28 o 
 -14   7   9       61.85       52.48     11.38 o 
 -13   7   9      505.65      475.51     26.68 o 
 -12   7   9       47.81       54.12      8.11 o 
 -11   7   9      733.20      664.28     16.57 o 
 -10   7   9        4.74       -3.11      4.83 o 
  -9   7   9      617.00      586.77     11.66 o 
  -8   7   9       18.46       15.16      4.10 o 
  -7   7   9       73.18       72.07      4.66 o 
  -6   7   9       75.25      110.67      5.20 o 
  -5   7   9        5.41       -1.82      3.46 o 
  -4   7   9      119.05      141.71      8.05 o 
  -3   7   9        1.24       -2.90      3.93 o 
  -2   7   9      276.49      323.50     10.24 o 
  -1   7   9       81.09       72.14      7.77 o 
   0   7   9       61.63       60.56      6.16 o 
   1   7   9      227.87      258.46      8.83 o 
   2   7   9      275.27      255.89      7.97 o 
   3   7   9      406.21      402.85     10.25 o 
   4   7   9      403.31      415.68     11.89 o 
   5   7   9       16.63       39.84      7.00 o 
   6   7   9     1697.39     1716.04     28.87 o 
   7   7   9      141.47      139.49     11.51 o 
   8   7   9     1314.17     1381.31     27.79 o 
   9   7   9       49.43       54.42     13.73 o 
  10   7   9       25.84       42.97     17.34 o 
  11   7   9        1.70       17.05     41.58 o 
  12   7   9       11.71        1.85     34.90 o 
  13   7   9      145.51      147.95     45.21 o 
 -19   8   9       17.46       71.50     22.70 o 
 -18   8   9       71.93       77.80     22.20 o 
 -17   8   9     2427.88     2420.02     56.94 o 
 -16   8   9       36.27       31.41     16.00 o 
 -15   8   9       95.79       82.65     13.46 o 
 -14   8   9       62.84       44.07     11.07 o 
 -13   8   9       16.15       17.76     10.24 o 
 -12   8   9        9.09       30.23      9.28 o 
 -11   8   9      382.87      409.54     13.97 o 
 -10   8   9      114.04      114.41      7.55 o 
  -9   8   9       12.92       19.43      5.16 o 
  -8   8   9       45.23       46.70      5.20 o 
  -7   8   9      214.53      244.26      8.50 o 
  -6   8   9       34.64       40.34      4.66 o 
  -5   8   9       80.01       64.46      7.77 o 
  -4   8   9     3654.82     3834.74     39.31 o 
  -3   8   9       74.52       77.34      6.37 o 
  -2   8   9       11.32        1.35      4.58 o 
  -1   8   9      122.75      125.65      7.35 o 
   0   8   9       62.73       67.66      7.26 o 
   1   8   9      121.70      115.34      8.37 o 
   2   8   9       93.18       69.82      7.68 o 
   3   8   9       80.32       97.34      7.72 o 
   4   8   9      605.61      637.56     17.53 o 
   5   8   9       79.02       96.68     10.78 o 
   6   8   9       41.12       39.94     11.35 o 
   7   8   9      162.46      176.02     13.87 o 
   8   8   9     1002.09      986.06     26.71 o 
   9   8   9       13.58       15.54     12.74 o 
  10   8   9      394.45      353.97     33.27 o 
  11   8   9      395.14      388.25     53.29 o 
  12   8   9       72.25       59.57     38.97 o 
 -19   9   9        0.00       37.81     29.00 o 
 -18   9   9       63.92      128.20     25.92 o 
 -17   9   9      232.81      221.02     28.45 o 
 -16   9   9       53.57       60.63     20.85 o 
 -15   9   9      276.09      258.64     20.41 o 
 -14   9   9      274.49      297.92     22.00 o 
 -13   9   9       63.62       74.32     14.06 o 
 -12   9   9      173.02      199.04     26.36 o 
 -11   9   9      217.51      233.62     21.75 o 
 -10   9   9      391.97      391.48     14.52 o 
  -9   9   9       18.89       16.30      6.54 o 
  -8   9   9       11.58       20.40      6.43 o 
  -7   9   9       93.23       82.49      7.77 o 
  -6   9   9        3.14        0.69      5.43 o 
  -5   9   9      418.98      428.61     12.98 o 
  -4   9   9        0.00      -10.38      5.19 o 
  -3   9   9      139.40      141.32     13.25 o 
  -2   9   9        1.41       -6.43      5.34 o 
  -1   9   9      207.52      201.75     11.51 o 
   0   9   9      270.28      260.99     11.25 o 
   1   9   9        0.03       -1.83      6.34 o 
   2   9   9      513.48      536.73     20.14 o 
   3   9   9      152.93      142.64     12.06 o 
   4   9   9        0.03       -3.95      7.37 o 
   5   9   9      583.67      604.26     23.41 o 
   6   9   9      119.07      132.83     12.57 o 
   7   9   9      572.14      517.40     20.30 o 
   8   9   9      915.87      920.08     29.09 o 
   9   9   9       13.45       -5.08     12.91 o 
  10   9   9       19.64       14.76     36.55 o 
  11   9   9      133.82      169.14     44.89 o 
  12   9   9       77.18        1.95     34.52 o 
 -18  10   9       20.38       71.66     24.95 o 
 -17  10   9      350.01      294.50     31.08 o 
 -16  10   9      120.46      134.15     24.18 o 
 -15  10   9        0.62       13.98     15.85 o 
 -14  10   9       99.09      107.16     31.09 o 
 -13  10   9      167.31      150.33     16.77 o 
 -12  10   9       12.61       -2.16     10.87 o 
 -11  10   9        3.32       28.67     11.26 o 
 -10  10   9       10.88       10.27      8.23 o 
  -9  10   9        1.47        1.53      6.53 o 
  -8  10   9      146.01      163.84     12.53 o 
  -7  10   9     1117.77     1071.49     20.72 o 
  -6  10   9      337.63      360.49     12.79 o 
  -5  10   9      843.38      834.01     18.05 o 
  -4  10   9       28.54       21.34      6.59 o 
  -3  10   9     1654.51     1535.97     24.76 o 
  -2  10   9       34.13       38.28      7.28 o 
  -1  10   9       17.36        7.94      6.46 o 
   0  10   9      245.49      266.53     14.12 o 
   1  10   9       91.35       87.98      9.58 o 
   2  10   9       51.76       68.35      9.43 o 
   3  10   9      219.51      182.72     18.95 o 
   4  10   9       57.41       44.22      9.64 o 
   5  10   9        2.50        2.01      8.44 o 
   6  10   9      394.19      376.41     18.14 o 
   7  10   9        2.10       -5.74      9.04 o 
   8  10   9        0.02        6.89     17.38 o 
   9  10   9        1.82        5.06     16.20 o 
  10  10   9       39.97       18.57     24.97 o 
  11  10   9      162.06      173.25     44.97 o 
 -18  11   9       52.41      115.54     26.49 o 
 -17  11   9       63.80       73.19     24.13 o 
 -16  11   9       42.18       38.44     20.60 o 
 -15  11   9       28.63       20.30     14.96 o 
 -14  11   9       82.44      110.33     16.19 o 
 -13  11   9        7.80       37.61     16.42 o 
 -12  11   9        0.26        7.70     11.93 o 
 -11  11   9       50.11       51.93     10.72 o 
 -10  11   9       72.00       82.83     12.42 o 
  -9  11   9      145.05      153.58     11.08 o 
  -8  11   9       49.18       43.06      8.56 o 
  -7  11   9        0.31       16.56      7.07 o 
  -6  11   9       82.22       92.29     13.55 o 
  -5  11   9        4.52        0.28      6.57 o 
  -4  11   9       17.97       22.33      9.84 o 
  -3  11   9       76.54       83.40      9.12 o 
  -2  11   9       68.33       65.81      8.85 o 
  -1  11   9      268.81      229.62     12.52 o 
   0  11   9       98.29       97.63     10.26 o 
   1  11   9      138.43      122.09     11.01 o 
   2  11   9      174.38      207.14     12.89 o 
   3  11   9       36.60       15.83      9.40 o 
   4  11   9       29.45       22.13      9.46 o 
   5  11   9      134.81      139.98     13.06 o 
   6  11   9       21.93       19.01     10.52 o 
   7  11   9       78.86       74.66     16.44 o 
   8  11   9        2.25        8.03     13.15 o 
   9  11   9      463.56      489.21     29.10 o 
  10  11   9        8.31       -1.78     14.52 o 
  11  11   9       27.74       -0.42     34.06 o 
 -17  12   9      227.60      239.93     30.87 o 
 -16  12   9      102.98      157.70     27.19 o 
 -15  12   9        3.34       35.58     29.56 o 
 -14  12   9      182.55      227.81     26.33 o 
 -13  12   9      138.50      112.97     17.17 o 
 -12  12   9       23.26       26.24     13.34 o 
 -11  12   9      200.92      180.97     18.30 o 
 -10  12   9      474.79      522.64     20.82 o 
  -9  12   9       33.57       26.41     12.52 o 
  -8  12   9       22.07       20.46      9.37 o 
  -7  12   9        0.16        1.36      7.17 o 
  -6  12   9       38.29       41.17     10.85 o 
  -5  12   9      930.97      898.60     21.76 o 
  -4  12   9        1.83       -7.85      7.04 o 
  -3  12   9       42.06       44.46      8.67 o 
  -2  12   9       20.83       24.13      8.14 o 
  -1  12   9      377.38      352.33     18.74 o 
   0  12   9       51.69       46.17      9.38 o 
   1  12   9       14.25       17.00      8.18 o 
   2  12   9      298.68      318.76     17.57 o 
   3  12   9      249.80      218.60     16.04 o 
   4  12   9        3.03       -0.51      9.28 o 
   5  12   9      579.87      580.28     21.69 o 
   6  12   9       36.06       27.67     14.45 o 
   7  12   9        0.00       -9.02     12.70 o 
   8  12   9       24.06        6.81     25.64 o 
   9  12   9       78.77       61.30     20.35 o 
  10  12   9        3.14       13.18     16.08 o 
 -16  13   9       43.66       50.81     23.36 o 
 -15  13   9       32.36       30.00     27.38 o 
 -14  13   9      102.69      110.44     23.29 o 
 -13  13   9        0.48       21.63     18.04 o 
 -12  13   9        0.07       12.75     14.46 o 
 -11  13   9        1.58       23.07     13.10 o 
 -10  13   9        3.02       17.41      9.96 o 
  -9  13   9      136.37      117.17     13.31 o 
  -8  13   9       50.17       48.79     11.29 o 
  -7  13   9      586.18      516.33     18.08 o 
  -6  13   9      683.01      724.00     23.05 o 
  -5  13   9       48.48       41.98      8.86 o 
  -4  13   9       51.61       55.88      9.39 o 
  -3  13   9       24.40       29.82      8.33 o 
  -2  13   9      248.88      262.78     14.10 o 
  -1  13   9       51.73       58.69     11.07 o 
   0  13   9        0.89       14.10      8.44 o 
   1  13   9      579.86      601.11     19.91 o 
   2  13   9       15.96        5.87      9.33 o 
   3  13   9      110.24      129.51     14.80 o 
   4  13   9       83.56       77.99     13.41 o 
   5  13   9      255.26      237.76     21.86 o 
   6  13   9       99.52       99.31     17.87 o 
   7  13   9       56.89       35.76     16.17 o 
   8  13   9        9.91        5.10     15.31 o 
   9  13   9       25.24       29.89     16.20 o 
 -15  14   9        3.77       14.89     20.20 o 
 -14  14   9       22.74       46.91     20.62 o 
 -13  14   9       40.01       88.74     53.61 o 
 -12  14   9       33.78       33.61     18.50 o 
 -11  14   9        0.61       29.82     14.77 o 
 -10  14   9      239.86      233.42     17.52 o 
  -9  14   9      215.73      210.00     16.56 o 
  -8  14   9     2157.02     2046.31     41.64 o 
  -7  14   9       14.19       17.04     11.00 o 
  -6  14   9      421.36      430.58     17.43 o 
  -5  14   9      343.92      326.69     15.51 o 
  -4  14   9       44.77       58.18     10.00 o 
  -3  14   9      908.45      897.43     27.14 o 
  -2  14   9      173.95      132.71     12.13 o 
  -1  14   9       84.53       89.05     11.11 o 
   0  14   9      112.62      111.43     11.90 o 
   1  14   9      566.04      533.05     22.73 o 
   2  14   9        9.28        6.23     10.80 o 
   3  14   9       18.59       31.11     14.12 o 
   4  14   9        0.20       -3.83     13.48 o 
   5  14   9      184.88      189.75     21.49 o 
   6  14   9       95.28      116.63     27.71 o 
   7  14   9       14.24      -11.67     14.55 o 
   8  14   9       38.23       39.80     17.69 o 
 -14  15   9      182.25      200.36     45.21 o 
 -13  15   9      125.84      147.88     26.57 o 
 -12  15   9        3.85       28.56     20.91 o 
 -11  15   9      109.66      144.90     24.85 o 
 -10  15   9       18.70       28.57     18.37 o 
  -9  15   9       17.39       24.13     14.22 o 
  -8  15   9      106.25      122.89     15.07 o 
  -7  15   9       26.72       21.38     11.87 o 
  -6  15   9        3.86       22.69      9.21 o 
  -5  15   9       84.61       94.16     11.48 o 
  -4  15   9        6.13       11.30      8.93 o 
  -3  15   9      109.44      121.07     12.02 o 
  -2  15   9        8.77       15.21      9.95 o 
  -1  15   9        2.35       13.03      9.04 o 
   0  15   9        3.37       18.23     10.93 o 
   1  15   9       24.84       45.54     13.96 o 
   2  15   9      585.39      539.73     33.66 o 
   3  15   9        1.36        8.18     13.43 o 
   4  15   9      197.45      226.92     22.20 o 
   5  15   9       12.56       18.46     18.40 o 
   6  15   9       38.05       38.59     17.20 o 
   7  15   9       22.50        1.90     15.19 o 
 -13  16   9       48.74       76.75     35.83 o 
 -12  16   9        6.90       29.71     25.10 o 
 -11  16   9       12.83       35.50     20.52 o 
 -10  16   9       19.95       22.46     20.91 o 
  -9  16   9        0.09       12.50     13.59 o 
  -8  16   9      141.78      141.30     18.59 o 
  -7  16   9      496.82      487.10     26.58 o 
  -6  16   9      142.63      165.57     18.87 o 
  -5  16   9      116.87      112.86     13.58 o 
  -4  16   9       17.34       22.17     11.07 o 
  -3  16   9      447.62      413.50     21.23 o 
  -2  16   9      478.43      450.07     21.70 o 
  -1  16   9      422.35      438.11     24.65 o 
   0  16   9      534.75      538.90     27.99 o 
   1  16   9      509.59      443.20     32.37 o 
   2  16   9        3.59      -13.24     15.72 o 
   3  16   9        2.81       -3.67     14.40 o 
   4  16   9      113.75      104.58     19.35 o 
   5  16   9        5.49       -4.51     15.21 o 
   6  16   9        1.94       -3.29     15.53 o 
 -12  17   9       55.94       47.46     30.90 o 
 -11  17   9       57.73       74.17     33.01 o 
 -10  17   9        0.31       26.36     20.50 o 
  -9  17   9       28.27       18.42     19.38 o 
  -8  17   9       61.21       69.88     16.74 o 
  -7  17   9       66.40      107.53     17.83 o 
  -6  17   9        0.01       39.38     19.38 o 
  -5  17   9      148.19      148.36     40.00 o 
  -4  17   9      167.62      190.14     18.79 o 
  -3  17   9       40.25       61.92     35.21 o 
  -2  17   9       12.08       11.71     13.56 o 
  -1  17   9      847.39      871.34     33.47 o 
   0  17   9        0.23       11.15     15.92 o 
   1  17   9       50.26       25.13     18.23 o 
   2  17   9       69.05       34.73     18.91 o 
   3  17   9       25.33       32.76     16.71 o 
   4  17   9       36.62       54.32     18.63 o 
   5  17   9       23.24        8.69     16.53 o 
 -10  18   9        6.12       34.95     35.85 o 
  -9  18   9       48.03       57.36     35.30 o 
  -8  18   9       11.02        3.87     21.02 o 
  -7  18   9       72.30       89.49     22.94 o 
  -6  18   9       63.57       75.62     28.75 o 
  -5  18   9        0.06       22.69     14.67 o 
  -4  18   9       23.95       36.60     15.13 o 
  -3  18   9      311.37      293.78     41.34 o 
  -2  18   9       20.40       23.71     14.11 o 
  -1  18   9       93.59       57.50     15.98 o 
   0  18   9       11.44       20.80     16.45 o 
   1  18   9      411.66      415.39     33.14 o 
   2  18   9      347.39      392.67     27.67 o 
   3  18   9       41.42       26.39     28.81 o 
  -7  19   9       59.80       92.76     29.77 o 
  -6  19   9        8.93       67.10     38.41 o 
  -5  19   9       10.72       16.46     18.09 o 
  -4  19   9       34.52       47.97     20.14 o 
  -3  19   9      113.23      142.98     27.50 o 
  -2  19   9        0.38       36.44     19.83 o 
  -1  19   9      114.53      138.74     35.50 o 
   0  19   9       12.01       31.19     25.24 o 
 -21   0  10       73.86       64.13     34.41 o 
 -20   0  10       23.68       83.90     33.95 o 
 -19   0  10      143.40      122.93     35.22 o 
 -18   0  10      279.58      365.69     45.25 o 
 -17   0  10        0.86      -14.26     23.18 o 
 -16   0  10       60.45       95.22     28.80 o 
 -15   0  10     3739.10     3542.89     75.21 o 
 -14   0  10      443.85      434.70     34.65 o 
 -13   0  10      104.19       70.33     22.94 o 
 -12   0  10       13.85        2.85      7.59 o 
 -11   0  10       52.75       42.31      6.08 o 
 -10   0  10      111.24      108.24      5.51 o 
  -9   0  10     8314.64     8885.96    139.87 o 
  -8   0  10     1228.98     1314.77     34.33 o 
  -7   0  10     3103.09     3457.31     52.34 o 
  -6   0  10     2287.13     2115.55     36.26 o 
  -5   0  10      145.95      134.12      5.13 o 
  -4   0  10        0.45       10.71      3.27 o 
  -3   0  10      471.35      453.96     12.88 o 
  -2   0  10     2791.34     3444.03     37.88 o 
  -1   0  10      544.68      616.90     14.51 o 
   0   0  10    11826.61    13018.36    136.94 o 
   1   0  10      406.44      393.96     11.61 o 
   2   0  10       68.25      126.34      7.50 o 
   3   0  10       34.67       33.09      5.84 o 
   4   0  10     7993.04     8322.40     80.42 o 
   5   0  10     1720.67     1693.51     26.33 o 
   6   0  10     4869.26     4898.64     62.23 o 
   7   0  10     1216.36     1132.25     30.32 o 
   8   0  10      794.60      748.95     37.67 o 
   9   0  10       86.42       77.05     16.30 o 
  10   0  10      261.26      245.04     41.36 o 
  11   0  10       19.50       11.97     30.31 o 
  12   0  10     1477.17     1627.36     87.15 o 
  13   0  10       52.58       21.55     35.63 o 
 -21   1  10      136.16      132.12     30.47 o 
 -20   1  10      124.30      171.44     27.88 o 
 -19   1  10       19.39       43.74     50.89 o 
 -18   1  10       47.73       43.05     20.00 o 
 -17   1  10      621.17      604.88     37.01 o 
 -16   1  10      608.04      613.80     33.83 o 
 -15   1  10     1476.29     1377.09     37.27 o 
 -14   1  10      286.00      305.02     17.08 o 
 -13   1  10      134.14      110.62     14.04 o 
 -12   1  10       19.87       20.23      4.66 o 
 -11   1  10        8.55        1.62      3.65 o 
 -10   1  10       48.79       59.86      4.30 o 
  -9   1  10     1141.47     1117.52     14.81 o 
  -8   1  10       49.31       63.23      4.14 o 
  -7   1  10        1.23        0.39      2.56 o 
  -6   1  10       79.68       82.40      3.90 o 
  -5   1  10       10.55        4.74      2.44 o 
  -4   1  10     1496.68     1498.96     12.79 o 
  -3   1  10     2319.84     2431.68     20.05 o 
  -2   1  10    31857.47    36038.43    224.63 o 
  -1   1  10      669.62      727.81     10.90 o 
   0   1  10       54.78       72.57      4.57 o 
   1   1  10       53.46       68.09      4.07 o 
   2   1  10     3588.43     3977.88     29.09 o 
   3   1  10       61.59       58.52      4.39 o 
   4   1  10    10854.29    10802.88     67.74 o 
   5   1  10      317.65      322.99      9.75 o 
   6   1  10    15244.41    15415.18    104.23 o 
   7   1  10      356.79      370.14     13.46 o 
   8   1  10      918.04      851.82     22.59 o 
   9   1  10        5.72       -5.34      9.15 o 
  10   1  10       47.76       65.20     22.95 o 
  11   1  10        1.67       -6.30     20.93 o 
  12   1  10       21.73       36.11     49.41 o 
  13   1  10       29.74       61.14     27.02 o 
 -21   2  10       14.35       36.84     21.28 o 
 -20   2  10       81.91      112.91     25.37 o 
 -19   2  10       46.71       78.49     22.51 o 
 -18   2  10       81.07      129.56     23.50 o 
 -17   2  10      667.94      677.89     38.10 o 
 -16   2  10      386.39      417.93     34.29 o 
 -15   2  10       25.72       17.79     12.67 o 
 -14   2  10       32.98       47.79     10.82 o 
 -13   2  10     1434.87     1314.27     30.96 o 
 -12   2  10       64.42       53.41      8.37 o 
 -11   2  10      881.91      932.21     15.85 o 
 -10   2  10      596.23      649.59     10.58 o 
  -9   2  10     1404.77     1493.61     18.35 o 
  -8   2  10        3.25       -1.69      4.18 o 
  -7   2  10       59.25       61.70      4.48 o 
  -6   2  10      826.53      946.06     13.74 o 
  -5   2  10     1704.23     1628.33     16.07 o 
  -4   2  10      419.05      410.37      6.23 o 
  -3   2  10        0.65        1.12      2.38 o 
  -2   2  10      840.99      886.24     11.25 o 
  -1   2  10       92.90      109.86      7.62 o 
   0   2  10     1450.71     1573.95     17.21 o 
   1   2  10      242.71      234.97      6.60 o 
   2   2  10      298.17      281.36      6.38 o 
   3   2  10       28.94       34.09      4.16 o 
   4   2  10      457.20      500.11     10.54 o 
   5   2  10      526.11      509.59     11.93 o 
   6   2  10       51.15       38.52      7.93 o 
   7   2  10      175.13      175.45     10.43 o 
   8   2  10       27.94       30.75      8.26 o 
   9   2  10      533.00      520.81     19.58 o 
  10   2  10       33.08       11.02     20.63 o 
  11   2  10      172.50      210.75     29.33 o 
  12   2  10       87.02       81.58     34.76 o 
  13   2  10        0.35       57.89     27.23 o 
 -21   3  10      216.81      209.30     30.71 o 
 -20   3  10       30.02      114.02     35.34 o 
 -19   3  10        9.96        6.18     19.03 o 
 -18   3  10       69.00       76.07     37.65 o 
 -17   3  10      248.83      216.70     26.67 o 
 -16   3  10      144.49      157.27     20.62 o 
 -15   3  10      458.27      467.06     20.58 o 
 -14   3  10      112.24      126.94     13.05 o 
 -13   3  10      206.86      226.30     12.48 o 
 -12   3  10       40.59       31.55      6.51 o 
 -11   3  10      844.16      883.33     13.96 o 
 -10   3  10        0.47        2.52      3.59 o 
  -9   3  10     9959.94    10049.25     83.08 o 
  -8   3  10      104.05      110.10      5.58 o 
  -7   3  10        0.61        2.16      3.24 o 
  -6   3  10       55.41       72.03      5.09 o 
  -5   3  10      603.49      595.21      8.13 o 
  -4   3  10      123.49      198.49      5.02 o 
  -3   3  10     2973.61     3053.95     25.73 o 
  -2   3  10      361.81      437.03      8.32 o 
  -1   3  10      218.40      240.12      7.28 o 
   0   3  10       90.29      187.47      9.26 o 
   1   3  10       24.37       23.76      4.24 o 
   2   3  10     1235.90     1230.72     15.44 o 
   3   3  10      160.14      165.35      5.91 o 
   4   3  10      502.20      489.41      9.89 o 
   5   3  10     2288.95     2215.64     26.48 o 
   6   3  10    12513.23    12655.65    102.67 o 
   7   3  10       13.55        5.30      8.19 o 
   8   3  10      109.48      143.96     11.42 o 
   9   3  10        0.39       -5.84      9.35 o 
  10   3  10        6.82       -5.45     44.80 o 
  11   3  10        2.84      -39.89     19.94 o 
  12   3  10       23.47        5.65     23.80 o 
  13   3  10        3.51      -13.92     24.02 o 
 -20   4  10       22.69       57.51     21.44 o 
 -19   4  10        0.18       28.20     26.97 o 
 -18   4  10       25.66       23.62     19.07 o 
 -17   4  10     4982.17     5178.52    106.02 o 
 -16   4  10      139.67      179.60     16.18 o 
 -15   4  10     1556.28     1506.29     35.41 o 
 -14   4  10       16.55       24.24     10.93 o 
 -13   4  10      157.97      155.72     10.81 o 
 -12   4  10      387.43      387.01     12.57 o 
 -11   4  10      109.55      130.33      7.66 o 
 -10   4  10        5.14        9.71      4.29 o 
  -9   4  10        8.99       13.25      3.33 o 
  -8   4  10      346.34      349.10      7.38 o 
  -7   4  10        0.07        6.19      2.25 o 
  -6   4  10      247.27      230.95      6.39 o 
  -5   4  10       12.65       17.28      2.88 o 
  -4   4  10     2177.97     2088.27     21.03 o 
  -3   4  10        4.46       11.86      2.99 o 
  -2   4  10      387.74      469.10      9.63 o 
  -1   4  10        8.33       12.26      3.43 o 
   0   4  10        0.08        3.78      3.56 o 
   1   4  10       88.15       86.29      5.63 o 
   2   4  10        3.25        6.96      4.15 o 
   3   4  10      151.34      161.28      6.58 o 
   4   4  10     6726.92     6698.30     54.39 o 
   5   4  10     1369.45     1330.22     19.36 o 
   6   4  10     4522.86     4462.05     48.54 o 
   7   4  10       42.60       35.00      8.22 o 
   8   4  10      262.95      298.98     15.11 o 
   9   4  10       32.09       34.06     10.65 o 
  10   4  10       75.75       94.10     24.67 o 
  11   4  10        2.61      -10.03     21.20 o 
  12   4  10       69.74       56.66     26.19 o 
  13   4  10        4.07      -42.85     30.43 o 
 -20   5  10       16.57       35.08     36.83 o 
 -19   5  10       27.34       50.93     19.89 o 
 -18   5  10      202.80      214.05     41.37 o 
 -17   5  10        0.02        1.58     14.13 o 
 -16   5  10      305.65      332.87     19.38 o 
 -15   5  10       67.34       64.48     13.01 o 
 -14   5  10        6.89       13.05      8.47 o 
 -13   5  10       31.16       12.40      6.36 o 
 -12   5  10       71.72       75.25      7.37 o 
 -11   5  10       36.51       34.30      6.59 o 
 -10   5  10     2234.78     2269.09     26.41 o 
  -9   5  10      241.71      237.01      7.66 o 
  -8   5  10      867.32      856.08     11.04 o 
  -7   5  10     1121.66     1164.98     15.34 o 
  -6   5  10        8.81       12.47      3.13 o 
  -5   5  10      578.32      626.31     12.38 o 
  -4   5  10     5010.01     5583.06     45.52 o 
  -3   5  10       67.00       96.11      5.60 o 
  -2   5  10     8721.74     9082.18     73.98 o 
  -1   5  10      168.70      187.03      6.05 o 
   0   5  10     1331.52     1423.61     17.08 o 
   1   5  10       21.99       13.23      4.49 o 
   2   5  10     2735.81     2665.62     29.87 o 
   3   5  10       66.91       67.15      5.44 o 
   4   5  10      658.63      629.11     14.01 o 
   5   5  10     1414.43     1347.50     22.21 o 
   6   5  10     4622.22     4599.64     57.80 o 
   7   5  10      143.77      137.25     11.42 o 
   8   5  10       42.08       39.41     15.22 o 
   9   5  10      146.52      144.26     16.48 o 
  10   5  10      125.94      149.09     26.39 o 
  11   5  10       80.03      123.56     33.90 o 
  12   5  10      115.42      179.35     31.13 o 
  13   5  10       15.35       32.35     32.29 o 
 -20   6  10        5.48       30.65     22.94 o 
 -19   6  10       63.79      112.97     23.86 o 
 -18   6  10      323.82      368.40     44.74 o 
 -17   6  10     2247.08     2195.41     69.77 o 
 -16   6  10      212.68      194.71     27.81 o 
 -15   6  10       92.79       69.64     13.28 o 
 -14   6  10       46.03       40.13      9.65 o 
 -13   6  10       59.04       87.99      8.05 o 
 -12   6  10      125.38      163.04      9.95 o 
 -11   6  10      678.21      710.69     16.69 o 
 -10   6  10       19.72       23.35      5.37 o 
  -9   6  10     2259.75     2206.31     24.37 o 
  -8   6  10        1.00       -3.90      3.12 o 
  -7   6  10      557.37      560.67      9.49 o 
  -6   6  10      198.70      197.86      6.85 o 
  -5   6  10     1812.90     1725.34     18.65 o 
  -4   6  10      248.02      261.08     11.46 o 
  -3   6  10       86.20       77.69      7.02 o 
  -2   6  10      144.32      115.47      5.39 o 
  -1   6  10       53.81       58.18      5.39 o 
   0   6  10      544.79      471.15     11.47 o 
   1   6  10      246.09      232.52      8.10 o 
   2   6  10        0.21        1.16      4.92 o 
   3   6  10     1513.55     1417.18     19.93 o 
   4   6  10       12.80        2.88      6.01 o 
   5   6  10      278.06      288.32     11.62 o 
   6   6  10        0.17       -2.12      7.49 o 
   7   6  10      173.55      135.94     11.88 o 
   8   6  10       20.96       29.14      9.57 o 
   9   6  10       28.79       -2.85     23.52 o 
  10   6  10       16.45       15.15     20.82 o 
  11   6  10      140.71      191.87     52.68 o 
  12   6  10       27.00       44.60     25.82 o 
 -20   7  10       68.11       99.39     47.98 o 
 -19   7  10       57.33       83.90     26.87 o 
 -18   7  10      490.61      537.58     30.22 o 
 -17   7  10      905.77      906.97     36.67 o 
 -16   7  10       93.20      108.49     17.37 o 
 -15   7  10      574.80      576.41     27.88 o 
 -14   7  10       11.87       16.78      8.89 o 
 -13   7  10       90.04       60.08      8.44 o 
 -12   7  10        9.67       15.42      6.94 o 
 -11   7  10     2297.79     2263.73     39.26 o 
 -10   7  10       26.32       31.54      6.32 o 
  -9   7  10      986.02      976.69     15.41 o 
  -8   7  10      318.14      337.03      8.69 o 
  -7   7  10       92.98      106.77      5.15 o 
  -6   7  10        5.51       21.53      4.24 o 
  -5   7  10      396.56      388.59      9.70 o 
  -4   7  10      366.12      403.65     11.47 o 
  -3   7  10      789.73      769.22     15.40 o 
  -2   7  10      436.88      538.07     13.14 o 
  -1   7  10       33.22       26.20      5.30 o 
   0   7  10     1426.85     1547.04     26.62 o 
   1   7  10        6.44       10.21      4.79 o 
   2   7  10      505.14      505.06     14.61 o 
   3   7  10        0.52        4.27      6.94 o 
   4   7  10     1567.12     1538.93     26.00 o 
   5   7  10       14.70       18.76      7.92 o 
   6   7  10      151.96      152.78     11.54 o 
   7   7  10      579.28      520.92     19.60 o 
   8   7  10      249.98      246.86     16.07 o 
   9   7  10       43.01       10.69     39.26 o 
  10   7  10       24.47       59.08     22.56 o 
  11   7  10        2.91      -35.60     30.10 o 
  12   7  10       79.87       57.63     40.50 o 
 -19   8  10      737.76      737.57     82.18 o 
 -18   8  10      350.30      367.05     26.48 o 
 -17   8  10     2940.07     3051.89     78.25 o 
 -16   8  10        3.31        2.19     13.66 o 
 -15   8  10      150.89      162.30     18.66 o 
 -14   8  10       72.47       79.98     12.46 o 
 -13   8  10       56.99       37.62      9.36 o 
 -12   8  10      367.99      341.10     14.45 o 
 -11   8  10       26.59       42.10      7.70 o 
 -10   8  10      325.45      312.24     12.57 o 
  -9   8  10      127.82      158.57      8.28 o 
  -8   8  10      176.71      184.66     10.41 o 
  -7   8  10      797.53      825.03     15.20 o 
  -6   8  10        1.41        0.98      4.75 o 
  -5   8  10      908.82      901.64     14.94 o 
  -4   8  10      198.41      227.86     10.05 o 
  -3   8  10      453.63      456.86     13.22 o 
  -2   8  10      379.69      375.33     12.19 o 
  -1   8  10      384.88      403.61     13.00 o 
   0   8  10       26.94       24.36      6.81 o 
   1   8  10      338.33      327.68     14.57 o 
   2   8  10     1965.25     2018.29     27.24 o 
   3   8  10       58.41       79.89      7.95 o 
   4   8  10      371.54      364.95     16.09 o 
   5   8  10       92.15       96.97     11.42 o 
   6   8  10        3.15       -6.23      8.58 o 
   7   8  10       34.12       20.45     10.30 o 
   8   8  10      117.37      119.08     17.51 o 
   9   8  10        3.53       28.98     20.56 o 
  10   8  10       16.39       38.45     22.61 o 
  11   8  10      202.43      257.84     48.97 o 
  12   8  10      110.18       84.40     41.41 o 
 -19   9  10        2.87       15.50     28.03 o 
 -18   9  10       40.10       77.47     23.62 o 
 -17   9  10        1.14        4.53     19.58 o 
 -16   9  10       46.33       41.67     20.02 o 
 -15   9  10      104.61      127.03     22.99 o 
 -14   9  10       44.78       28.71     12.40 o 
 -13   9  10        1.13       -4.76     10.42 o 
 -12   9  10     1000.62      946.71     23.43 o 
 -11   9  10      278.28      265.80     13.68 o 
 -10   9  10      483.59      511.42     17.28 o 
  -9   9  10      466.32      437.90     16.04 o 
  -8   9  10       98.19      125.95     15.74 o 
  -7   9  10        4.12        3.48      5.78 o 
  -6   9  10      203.41      212.50     10.24 o 
  -5   9  10      739.60      684.97     16.19 o 
  -4   9  10     2668.14     2666.93     34.03 o 
  -3   9  10      147.52      137.12      9.23 o 
  -2   9  10      463.42      408.60     16.58 o 
  -1   9  10      703.79      642.87     16.24 o 
   0   9  10      344.31      352.61     12.83 o 
   1   9  10      711.64      669.25     17.01 o 
   2   9  10      135.40      124.77      9.58 o 
   3   9  10        1.01        8.73     10.11 o 
   4   9  10        4.67       10.98      8.04 o 
   5   9  10      392.84      394.69     17.79 o 
   6   9  10      215.20      262.36     16.09 o 
   7   9  10      118.58      101.20     13.06 o 
   8   9  10      399.89      389.30     25.29 o 
   9   9  10       26.00       14.08     20.46 o 
  10   9  10       45.33       31.38     22.63 o 
  11   9  10        1.41      -24.62     32.41 o 
 -18  10  10        0.62       40.69     22.27 o 
 -17  10  10      352.24      310.41     31.57 o 
 -16  10  10      106.36      158.64     25.78 o 
 -15  10  10        0.07       25.49     19.03 o 
 -14  10  10        1.86        4.83     11.76 o 
 -13  10  10       38.75       37.68     13.44 o 
 -12  10  10       20.03       32.53      9.73 o 
 -11  10  10       90.27       98.95     11.65 o 
 -10  10  10      212.98      194.09     12.92 o 
  -9  10  10       46.60       35.86      8.89 o 
  -8  10  10      202.40      221.33     11.04 o 
  -7  10  10      132.30      119.30      9.09 o 
  -6  10  10      174.67      175.44     10.18 o 
  -5  10  10      938.79      877.06     21.07 o 
  -4  10  10      157.04      176.55     10.29 o 
  -3  10  10      783.18      744.60     17.60 o 
  -2  10  10        7.34        5.49      9.53 o 
  -1  10  10      740.51      715.52     17.46 o 
   0  10  10      261.81      280.14     12.38 o 
   1  10  10        0.12       -2.37      7.03 o 
   2  10  10      302.24      303.05     14.32 o 
   3  10  10     1373.04     1314.06     31.08 o 
   4  10  10       38.75       56.72     10.43 o 
   5  10  10       23.00       24.95      9.69 o 
   6  10  10      212.31      214.43     15.51 o 
   7  10  10      230.64      236.68     21.62 o 
   8  10  10        2.92      -19.60     12.45 o 
   9  10  10       83.15       97.95     18.62 o 
  10  10  10       60.43       84.96     25.73 o 
  11  10  10      253.94      291.54     53.01 o 
 -18  11  10       13.81       58.54     23.63 o 
 -17  11  10       49.17       68.25     34.37 o 
 -16  11  10       78.92      123.91     25.61 o 
 -15  11  10      224.87      238.24     28.04 o 
 -14  11  10        4.39        5.82     12.86 o 
 -13  11  10       31.33       43.19     13.85 o 
 -12  11  10       36.24       31.00     12.73 o 
 -11  11  10     1030.83      954.24     26.91 o 
 -10  11  10        3.45        1.69     11.99 o 
  -9  11  10        3.96       12.05      8.56 o 
  -8  11  10       24.86       22.62      9.96 o 
  -7  11  10       42.20       45.11      8.28 o 
  -6  11  10        9.33       12.37      6.98 o 
  -5  11  10       24.38       44.17      9.86 o 
  -4  11  10       95.66      106.20      9.37 o 
  -3  11  10       25.19       17.29      7.21 o 
  -2  11  10       51.61       43.92     10.84 o 
  -1  11  10       52.04       37.34      8.72 o 
   0  11  10      930.83      871.94     22.10 o 
   1  11  10      353.65      363.97     16.61 o 
   2  11  10       72.48       89.65     15.26 o 
   3  11  10       87.71       84.18     12.16 o 
   4  11  10     1066.44     1015.37     26.30 o 
   5  11  10       17.60       12.06     10.37 o 
   6  11  10        1.84      -23.71     11.86 o 
   7  11  10       85.43       68.12     16.99 o 
   8  11  10      123.15      157.06     20.74 o 
   9  11  10       43.39       22.32     17.88 o 
  10  11  10       98.04      107.07     35.51 o 
 -17  12  10      119.10      151.60     28.63 o 
 -16  12  10       14.17       24.55     20.71 o 
 -15  12  10       69.29       44.56     21.12 o 
 -14  12  10       11.62       15.30     22.21 o 
 -13  12  10      124.80      126.92     25.25 o 
 -12  12  10       38.40       65.01     14.62 o 
 -11  12  10       40.24       25.94     10.57 o 
 -10  12  10      131.78      130.82     13.47 o 
  -9  12  10      784.73      677.28     23.21 o 
  -8  12  10        0.23        7.07      8.96 o 
  -7  12  10       26.73       26.03      9.54 o 
  -6  12  10      436.49      462.49     20.28 o 
  -5  12  10      672.62      663.68     19.54 o 
  -4  12  10       38.11       44.89      8.80 o 
  -3  12  10       86.64       83.81      9.82 o 
  -2  12  10        6.32        7.31      9.59 o 
  -1  12  10      160.72      157.43     12.01 o 
   0  12  10       24.74       12.58      8.57 o 
   1  12  10        0.22        0.97      7.79 o 
   2  12  10      113.77      117.47     16.93 o 
   3  12  10        9.73       11.53      9.50 o 
   4  12  10       17.17       26.79     10.13 o 
   5  12  10       90.09       91.19     14.22 o 
   6  12  10        0.53      -12.56     12.66 o 
   7  12  10      197.05      208.79     21.83 o 
   8  12  10        0.94      -19.72     14.11 o 
   9  12  10        1.36        0.69     21.77 o 
 -16  13  10      369.18      448.56     37.20 o 
 -15  13  10        3.68       10.82     20.31 o 
 -14  13  10      188.68      224.49     28.52 o 
 -13  13  10       39.71       20.63     14.87 o 
 -12  13  10       13.35       20.46     13.91 o 
 -11  13  10       91.34      131.88     17.44 o 
 -10  13  10      263.94      271.96     17.72 o 
  -9  13  10       42.26       42.67     11.82 o 
  -8  13  10        1.73        2.51      9.55 o 
  -7  13  10      401.53      425.35     19.66 o 
  -6  13  10       46.83       44.40      9.22 o 
  -5  13  10       16.00       22.87      8.38 o 
  -4  13  10       74.13       68.67     10.00 o 
  -3  13  10      116.79      137.43     18.14 o 
  -2  13  10        9.93       -5.15      9.54 o 
  -1  13  10       45.86       38.81     12.46 o 
   0  13  10        1.02       -6.35      8.42 o 
   1  13  10       25.52       36.90      9.60 o 
   2  13  10       75.05       99.47     13.25 o 
   3  13  10      406.14      390.29     23.62 o 
   4  13  10      302.76      356.94     20.56 o 
   5  13  10      195.45      196.99     40.64 o 
   6  13  10       61.82       84.80     17.28 o 
   7  13  10        1.42      -12.05     15.42 o 
   8  13  10        8.94        4.36     15.31 o 
   9  13  10       22.10       12.15     16.75 o 
 -15  14  10       26.27       62.80     23.17 o 
 -14  14  10       86.24       93.24     24.02 o 
 -13  14  10       20.83       63.81     20.97 o 
 -12  14  10       23.52       17.40     18.21 o 
 -11  14  10      187.62      167.12     20.00 o 
 -10  14  10      130.12      117.32     14.74 o 
  -9  14  10      206.90      181.37     16.12 o 
  -8  14  10        3.70       20.35     14.93 o 
  -7  14  10       26.33       23.89     11.04 o 
  -6  14  10      175.33      172.66     15.26 o 
  -5  14  10        2.56       21.30     11.01 o 
  -4  14  10        4.20       12.43      8.46 o 
  -3  14  10       25.28       11.04      8.60 o 
  -2  14  10      232.46      222.91     14.48 o 
  -1  14  10      390.54      386.02     20.78 o 
   0  14  10      357.18      350.10     18.76 o 
   1  14  10       85.36       86.16     15.17 o 
   2  14  10        4.58       -2.03     11.79 o 
   3  14  10      203.50      188.30     28.16 o 
   4  14  10       51.52       79.46     16.21 o 
   5  14  10      167.60      154.71     20.09 o 
   6  14  10        0.47       -4.41     13.47 o 
   7  14  10       18.70       12.11     17.53 o 
   8  14  10       23.10       -2.05     14.99 o 
 -14  15  10      305.60      325.32     34.15 o 
 -13  15  10        2.05       24.00     29.35 o 
 -12  15  10       23.91       42.75     20.74 o 
 -11  15  10        5.95       11.24     20.86 o 
 -10  15  10       50.60       42.69     15.20 o 
  -9  15  10        0.16       -3.89     13.12 o 
  -8  15  10       87.46      103.02     16.46 o 
  -7  15  10       65.70       72.48     13.33 o 
  -6  15  10       69.04       89.83     13.73 o 
  -5  15  10      170.00      160.53     15.61 o 
  -4  15  10      187.46      206.52     14.27 o 
  -3  15  10        0.72        8.87      9.12 o 
  -2  15  10        0.85        4.90     11.77 o 
  -1  15  10       54.58       40.73     12.27 o 
   0  15  10       55.85       59.09     12.74 o 
   1  15  10       70.98       51.36     14.54 o 
   2  15  10       88.08      109.54     20.31 o 
   3  15  10        0.81        6.24     14.08 o 
   4  15  10        0.71       -8.52     13.68 o 
   5  15  10       69.79       87.35     18.74 o 
   6  15  10       46.85       66.77     18.20 o 
   7  15  10       70.23       76.52     20.04 o 
 -13  16  10        6.82       45.60     27.85 o 
 -12  16  10       49.62       53.69     23.67 o 
 -11  16  10        6.20       34.97     21.10 o 
 -10  16  10       28.17       20.46     19.74 o 
  -9  16  10       37.26       52.19     16.02 o 
  -8  16  10       62.29       36.01     15.50 o 
  -7  16  10      780.22      677.67     33.12 o 
  -6  16  10        0.00        5.63     12.66 o 
  -5  16  10        2.44        1.41     12.28 o 
  -4  16  10        1.44       22.35     13.83 o 
  -3  16  10       22.78       35.60     11.95 o 
  -2  16  10        6.66       26.04     11.81 o 
  -1  16  10     3168.08     3158.94     63.92 o 
   0  16  10        2.13        3.41     16.80 o 
   1  16  10     1146.62     1040.59     50.09 o 
   2  16  10      167.73      166.18     25.60 o 
   3  16  10      349.74      384.31     27.67 o 
   4  16  10        1.77       -4.02     14.91 o 
   5  16  10       44.71        6.20     15.12 o 
 -11  17  10       33.46       68.76     24.67 o 
 -10  17  10      192.64      140.05     27.17 o 
  -9  17  10       75.07       51.57     16.94 o 
  -8  17  10        1.84       16.70     13.90 o 
  -7  17  10      437.32      421.12     38.67 o 
  -6  17  10       20.88       34.92     13.74 o 
  -5  17  10      138.53      137.51     18.34 o 
  -4  17  10        3.52       27.76     14.43 o 
  -3  17  10        5.01        8.30     12.80 o 
  -2  17  10       37.46       47.31     15.57 o 
  -1  17  10      501.68      500.30     48.63 o 
   0  17  10       59.36       56.70     20.56 o 
   1  17  10       66.39       57.52     20.58 o 
   2  17  10      111.78      129.59     23.20 o 
   3  17  10      204.58      191.71     22.27 o 
   4  17  10       27.11       21.43     16.36 o 
  -9  18  10        0.32       12.36     21.33 o 
  -8  18  10      174.12      167.11     21.01 o 
  -7  18  10       27.18       16.53     14.95 o 
  -6  18  10      162.65      176.70     21.06 o 
  -5  18  10      142.00      128.40     24.05 o 
  -4  18  10       21.08       33.15     15.32 o 
  -3  18  10       24.88       29.68     14.95 o 
  -2  18  10       22.44       34.18     21.39 o 
  -1  18  10      101.89       54.71     36.24 o 
   0  18  10       23.18       11.12     17.94 o 
   1  18  10      431.88      383.20     34.08 o 
   2  18  10       47.31       45.37     17.95 o 
  -5  19  10      238.43      293.95     31.02 o 
  -4  19  10       10.03       55.11     21.31 o 
  -3  19  10        8.10       54.26     22.63 o 
  -2  19  10       10.49       36.54     19.15 o 
 -21   1  11        0.11       29.09     20.89 o 
 -20   1  11       17.90       52.19     23.93 o 
 -19   1  11        9.98       12.20     18.65 o 
 -18   1  11      647.35      742.01     40.48 o 
 -17   1  11       32.65       49.39     18.44 o 
 -16   1  11      139.22      157.60     24.08 o 
 -15   1  11      144.87      144.17     13.70 o 
 -14   1  11        3.48      -17.15      8.58 o 
 -13   1  11      160.24      119.66     12.11 o 
 -12   1  11       41.44       36.03     10.88 o 
 -11   1  11     2048.36     2003.48     30.20 o 
 -10   1  11      110.30      122.55      6.08 o 
  -9   1  11      410.04      410.79     15.66 o 
  -8   1  11      667.86      654.18     15.44 o 
  -7   1  11     2463.95     2610.92     29.04 o 
  -6   1  11        0.71       -1.86      2.36 o 
  -5   1  11       72.86       53.51      3.14 o 
  -4   1  11      146.35      129.88      4.14 o 
  -3   1  11     1143.97     1238.98     13.02 o 
  -2   1  11      423.80      560.27      9.35 o 
  -1   1  11        3.52        0.65      2.56 o 
   0   1  11        7.28        5.18      3.21 o 
   1   1  11       21.03       18.79      4.01 o 
   2   1  11      378.47      472.19      9.73 o 
   3   1  11       33.91       24.32      4.29 o 
   4   1  11     1028.36     1066.78     13.82 o 
   5   1  11      636.91      585.96     12.64 o 
   6   1  11      276.14      321.07     11.18 o 
   7   1  11       31.74       22.02      7.64 o 
   8   1  11      445.47      448.54     23.73 o 
   9   1  11      108.68       90.08     12.56 o 
  10   1  11        0.03       -2.35     21.02 o 
  11   1  11       17.82       -0.14     22.72 o 
  12   1  11       94.72       57.26     26.38 o 
  13   1  11      566.27      734.95     48.54 o 
 -21   2  11       18.42       72.73     24.62 o 
 -20   2  11        3.76        8.27     19.45 o 
 -19   2  11      116.05      102.80     23.34 o 
 -18   2  11       16.09       38.69     22.37 o 
 -17   2  11      201.56      196.04     24.90 o 
 -16   2  11       94.91      101.74     16.32 o 
 -15   2  11      217.72      205.93     14.81 o 
 -14   2  11      263.89      282.05     21.66 o 
 -13   2  11     2049.67     1903.29     35.14 o 
 -12   2  11       21.04       11.28      7.78 o 
 -11   2  11      668.60      631.30     15.54 o 
 -10   2  11      412.17      421.30      9.81 o 
  -9   2  11      258.83      297.09      9.21 o 
  -8   2  11       66.24       86.38      6.11 o 
  -7   2  11     1778.94     1598.59     25.00 o 
  -6   2  11        0.11        4.56      2.97 o 
  -5   2  11     2511.29     2380.66     18.98 o 
  -4   2  11      159.63      165.50      4.61 o 
  -3   2  11       56.54       79.94      3.97 o 
  -2   2  11       10.57        9.12      2.98 o 
  -1   2  11       32.69       42.84      4.08 o 
   0   2  11        2.12        5.30      3.17 o 
   1   2  11      124.68      123.71      5.46 o 
   2   2  11        1.95        0.42      2.71 o 
   3   2  11      103.12      110.63      4.95 o 
   4   2  11        0.00       -0.36      4.08 o 
   5   2  11      121.73      104.77      8.46 o 
   6   2  11       34.03       48.95      7.02 o 
   7   2  11       37.06       19.30      7.51 o 
   8   2  11      119.61      125.40     11.51 o 
   9   2  11       19.92       28.96     15.27 o 
  10   2  11       66.63       54.72     23.28 o 
  11   2  11     2191.79     2332.63     71.83 o 
  12   2  11       18.25       -5.43     24.17 o 
  13   2  11     1040.95     1086.66     71.10 o 
 -21   3  11       11.31       54.38     23.23 o 
 -20   3  11        0.38       24.90     20.61 o 
 -19   3  11       64.06       90.30     22.72 o 
 -18   3  11      449.52      493.94     51.65 o 
 -17   3  11      865.44      857.34     40.21 o 
 -16   3  11       16.58        6.66     11.61 o 
 -15   3  11       13.41       -5.20     11.74 o 
 -14   3  11      194.70      172.67     13.65 o 
 -13   3  11       15.23        3.19      8.92 o 
 -12   3  11       18.07       17.76      6.65 o 
 -11   3  11      460.32      484.87     12.98 o 
 -10   3  11       19.91       24.32      4.81 o 
  -9   3  11       50.40       43.82      4.77 o 
  -8   3  11        4.30        3.62      3.63 o 
  -7   3  11      136.85      132.51      5.88 o 
  -6   3  11      364.39      433.70      9.41 o 
  -5   3  11      731.35      728.90      9.03 o 
  -4   3  11      429.49      432.23      7.22 o 
  -3   3  11     1067.89     1060.55     13.54 o 
  -2   3  11     1009.56     1116.21     15.37 o 
  -1   3  11       16.53       11.49      4.32 o 
   0   3  11      729.45      795.51     13.02 o 
   1   3  11        2.15        7.88      4.02 o 
   2   3  11       14.17       16.43      3.90 o 
   3   3  11      636.78      630.28     11.08 o 
   4   3  11     4753.20     4718.06     38.73 o 
   5   3  11     2220.25     2137.20     26.45 o 
   6   3  11      152.88      164.19      9.91 o 
   7   3  11      163.31      165.36     12.68 o 
   8   3  11       53.24       54.24     10.34 o 
   9   3  11       88.43       89.78     23.25 o 
  10   3  11        4.31      -17.87     28.78 o 
  11   3  11        0.36       22.29     23.89 o 
  12   3  11       38.13       15.33     25.84 o 
 -21   4  11       15.05       29.50     22.33 o 
 -20   4  11      216.40      220.74     28.82 o 
 -19   4  11       32.56       70.63     22.62 o 
 -18   4  11       15.99        7.34     18.22 o 
 -17   4  11     2040.01     2024.21     60.16 o 
 -16   4  11       59.49       72.16     13.59 o 
 -15   4  11       18.19       26.62     11.24 o 
 -14   4  11       63.59       47.05     10.71 o 
 -13   4  11     1391.52     1402.62     34.33 o 
 -12   4  11       35.35       20.51      6.41 o 
 -11   4  11      846.23      894.98     17.43 o 
 -10   4  11       27.01       44.80      5.93 o 
  -9   4  11     3352.58     3577.40     39.67 o 
  -8   4  11       61.51       56.71      5.96 o 
  -7   4  11     1088.88     1095.99     15.76 o 
  -6   4  11      201.05      218.42      5.58 o 
  -5   4  11        4.59       15.44      3.21 o 
  -4   4  11        0.25       -4.74      2.84 o 
  -3   4  11      662.81      667.56     10.76 o 
  -2   4  11     2834.75     2874.59     29.48 o 
  -1   4  11       24.91       30.38      4.16 o 
   0   4  11      207.44      259.13      8.64 o 
   1   4  11      699.06      710.69     14.30 o 
   2   4  11      968.13      983.69     14.99 o 
   3   4  11      394.71      413.93     10.30 o 
   4   4  11     5362.15     5430.88     48.13 o 
   5   4  11       83.93       84.03      7.47 o 
   6   4  11      579.14      618.22     18.34 o 
   7   4  11        9.41       -2.02      8.26 o 
   8   4  11      931.81      909.59     27.86 o 
   9   4  11       11.29       -2.03     14.79 o 
  10   4  11      641.47      725.15     42.42 o 
  11   4  11       67.44       34.12     24.79 o 
  12   4  11       75.20       97.04     28.63 o 
 -20   5  11        0.00       38.35     20.75 o 
 -19   5  11      358.76      325.66     42.86 o 
 -18   5  11        7.90        5.69     18.37 o 
 -17   5  11      657.05      699.56     26.91 o 
 -16   5  11      217.76      244.93     17.98 o 
 -15   5  11        0.00      -19.91      9.96 o 
 -14   5  11       17.36       16.19      9.04 o 
 -13   5  11      188.09      195.88      9.82 o 
 -12   5  11       14.63       16.93      6.16 o 
 -11   5  11      147.70      150.84      9.44 o 
 -10   5  11      260.56      283.83     10.60 o 
  -9   5  11      287.89      277.88     14.38 o 
  -8   5  11      337.93      324.96      6.45 o 
  -7   5  11      384.50      389.83      7.97 o 
  -6   5  11      129.21      144.77      8.30 o 
  -5   5  11        8.39       41.32      3.87 o 
  -4   5  11    10406.94    11013.27     88.75 o 
  -3   5  11     2762.43     2834.13     29.31 o 
  -2   5  11      732.23      873.47     12.47 o 
  -1   5  11      387.66      391.03      8.89 o 
   0   5  11     2007.19     2097.21     22.75 o 
   1   5  11       46.93       54.95      5.40 o 
   2   5  11     3595.24     3574.40     35.92 o 
   3   5  11        7.06        8.07      4.62 o 
   4   5  11    11485.20    11795.57    101.26 o 
   5   5  11     2347.60     2306.81     34.27 o 
   6   5  11       45.18       38.41      9.09 o 
   7   5  11        0.24      -12.44      8.13 o 
   8   5  11       13.04        4.99     10.48 o 
   9   5  11       79.04       72.64     27.43 o 
  10   5  11      319.07      283.79     32.02 o 
  11   5  11      134.68      143.04     33.88 o 
  12   5  11       94.85       96.62     29.03 o 
 -20   6  11      234.45      373.74     63.15 o 
 -19   6  11      124.17      110.55     24.05 o 
 -18   6  11        2.34       20.93     15.80 o 
 -17   6  11      534.10      557.78     43.12 o 
 -16   6  11      245.12      271.94     18.56 o 
 -15   6  11      281.47      272.63     30.38 o 
 -14   6  11       97.60       87.15     10.61 o 
 -13   6  11      367.06      383.36     12.77 o 
 -12   6  11       54.47       77.41      8.18 o 
 -11   6  11      235.26      265.18     11.94 o 
 -10   6  11      266.66      270.26     10.64 o 
  -9   6  11       24.78       20.12      5.25 o 
  -8   6  11        1.15        4.17      3.46 o 
  -7   6  11      567.49      643.32     11.86 o 
  -6   6  11      753.29      729.07     14.63 o 
  -5   6  11      981.47      922.91     12.92 o 
  -4   6  11      286.81      299.28      8.05 o 
  -3   6  11      329.14      342.30     11.93 o 
  -2   6  11       51.91       44.60      5.16 o 
  -1   6  11      202.23      228.66      9.15 o 
   0   6  11      953.64      937.27     15.13 o 
   1   6  11     1352.53     1291.67     21.29 o 
   2   6  11      624.57      729.65     15.80 o 
   3   6  11     1540.30     1389.89     24.96 o 
   4   6  11     1369.30     1366.06     22.42 o 
   5   6  11      393.24      386.51     16.77 o 
   6   6  11       15.74       12.53      8.71 o 
   7   6  11      392.06      442.14     17.26 o 
   8   6  11      241.34      292.92     20.15 o 
   9   6  11      660.99      758.85     68.25 o 
  10   6  11      258.97      264.56     47.31 o 
  11   6  11      463.86      638.75     62.97 o 
  12   6  11        2.17        1.00     36.18 o 
 -20   7  11       55.23       87.85     33.78 o 
 -19   7  11        1.12       52.09     20.94 o 
 -18   7  11      139.76      147.27     24.30 o 
 -17   7  11       83.41      119.68     22.93 o 
 -16   7  11       29.78       26.21     14.36 o 
 -15   7  11      117.43       97.24     14.08 o 
 -14   7  11        0.21       -3.18     10.15 o 
 -13   7  11       16.17       11.46      7.09 o 
 -12   7  11      184.38      191.57     10.76 o 
 -11   7  11     4665.39     4679.38     51.35 o 
 -10   7  11        0.58        3.67      5.22 o 
  -9   7  11        6.02       19.84      5.33 o 
  -8   7  11      125.69      146.44      7.69 o 
  -7   7  11       28.79       40.32      5.38 o 
  -6   7  11       21.84       33.66      5.16 o 
  -5   7  11     1020.42      948.82     15.31 o 
  -4   7  11      387.67      371.40     12.61 o 
  -3   7  11      138.80      138.42      9.01 o 
  -2   7  11     1458.12     1433.26     24.68 o 
  -1   7  11       29.49       30.98      5.93 o 
   0   7  11      110.05      114.85     10.11 o 
   1   7  11      269.14      276.95     13.01 o 
   2   7  11      782.86      738.20     19.36 o 
   3   7  11      843.13      858.65     20.76 o 
   4   7  11     1169.01     1130.52     26.01 o 
   5   7  11     1163.92     1090.83     26.68 o 
   6   7  11      180.56      164.42     13.65 o 
   7   7  11       93.02       87.46     12.46 o 
   8   7  11      284.29      321.26     30.72 o 
   9   7  11        1.98      -23.54     16.67 o 
  10   7  11        5.13      -12.38     20.32 o 
  11   7  11       16.22       17.19     36.81 o 
 -18   8  11      316.92      426.25     34.93 o 
 -17   8  11     2248.35     2204.67     67.27 o 
 -16   8  11       84.05      128.67     23.52 o 
 -15   8  11      295.35      353.69     32.66 o 
 -14   8  11        2.43      -22.74     12.63 o 
 -13   8  11      132.33      118.95     11.14 o 
 -12   8  11      147.11      151.35     11.73 o 
 -11   8  11       66.97       36.23      8.61 o 
 -10   8  11      372.15      371.79     15.86 o 
  -9   8  11       97.49      111.63     10.02 o 
  -8   8  11      106.93      106.68      7.77 o 
  -7   8  11      601.96      570.43     14.39 o 
  -6   8  11       26.30       19.85      6.25 o 
  -5   8  11      131.55      144.73     11.30 o 
  -4   8  11        2.30        3.12      6.00 o 
  -3   8  11       35.66       24.76      6.83 o 
  -2   8  11      157.60      164.39     10.22 o 
  -1   8  11       62.56       72.24      8.60 o 
   0   8  11      207.18      236.36     17.84 o 
   1   8  11      177.81      183.38     10.43 o 
   2   8  11     3215.13     3172.19     39.31 o 
   3   8  11      539.20      583.81     21.05 o 
   4   8  11      761.67      768.53     23.02 o 
   5   8  11      218.63      227.67     14.91 o 
   6   8  11       48.70       48.19     11.11 o 
   7   8  11      300.89      339.23     20.03 o 
   8   8  11       86.76       75.64     16.63 o 
   9   8  11      186.46      183.36     51.43 o 
  10   8  11      121.71      157.99     59.31 o 
  11   8  11       39.27      -24.62     34.26 o 
 -19   9  11       21.01       45.10     22.50 o 
 -18   9  11       95.23      137.05     27.10 o 
 -17   9  11        5.26       -9.65     18.82 o 
 -16   9  11       50.49       66.42     23.41 o 
 -15   9  11      317.58      266.72     44.86 o 
 -14   9  11        1.31      -10.25     15.28 o 
 -13   9  11      244.80      252.48     17.07 o 
 -12   9  11      356.58      377.08     16.14 o 
 -11   9  11       10.14       13.70      9.39 o 
 -10   9  11      335.69      323.07     14.90 o 
  -9   9  11       51.50       37.54      8.39 o 
  -8   9  11       69.43       62.76      9.29 o 
  -7   9  11       21.96       14.03      6.46 o 
  -6   9  11     2581.32     2550.74     33.49 o 
  -5   9  11       43.43       40.19      7.23 o 
  -4   9  11     3151.46     3034.29     37.66 o 
  -3   9  11      957.17      910.81     18.95 o 
  -2   9  11       16.24       13.28      6.85 o 
  -1   9  11      561.61      526.98     15.38 o 
   0   9  11     1516.74     1392.72     24.14 o 
   1   9  11      129.86      110.40      9.59 o 
   2   9  11        1.25       15.32      9.73 o 
   3   9  11      851.36      801.05     24.66 o 
   4   9  11     1328.70     1351.84     29.63 o 
   5   9  11       34.50       27.55      9.77 o 
   6   9  11       65.96       52.63     11.77 o 
   7   9  11      207.25      165.41     18.93 o 
   8   9  11      154.63      188.92     20.24 o 
   9   9  11       86.89      114.80     25.74 o 
  10   9  11      105.28      109.27     27.74 o 
  11   9  11      126.63       71.50     42.73 o 
 -18  10  11        1.30       31.43     22.43 o 
 -17  10  11      178.23      203.82     28.46 o 
 -16  10  11      288.87      362.04     33.23 o 
 -15  10  11       64.48       92.84     22.89 o 
 -14  10  11        7.70       17.02     17.30 o 
 -13  10  11       26.63       47.69     14.67 o 
 -12  10  11       98.09       99.51     12.25 o 
 -11  10  11      764.72      672.67     20.49 o 
 -10  10  11      514.56      510.89     19.49 o 
  -9  10  11        0.80        6.78      7.34 o 
  -8  10  11       61.71       68.70      9.60 o 
  -7  10  11       94.33       90.18      9.62 o 
  -6  10  11      312.50      327.83     12.68 o 
  -5  10  11      405.37      408.21     13.78 o 
  -4  10  11        0.68        5.81      6.41 o 
  -3  10  11      142.06      131.38      9.80 o 
  -2  10  11      181.38      178.68     10.75 o 
  -1  10  11       10.93       20.72      8.65 o 
   0  10  11       28.35       29.97      7.87 o 
   1  10  11      218.88      223.17     12.03 o 
   2  10  11      112.49      129.68     15.84 o 
   3  10  11      880.99      797.31     25.35 o 
   4  10  11       10.01        4.27      9.63 o 
   5  10  11        0.19       -7.13      9.31 o 
   6  10  11      151.57      132.90     15.61 o 
   7  10  11      100.13       58.07     16.56 o 
   8  10  11       76.50       30.95     15.83 o 
   9  10  11       23.13       -1.90     20.70 o 
  10  10  11      282.35      307.50     43.77 o 
 -18  11  11       78.99       79.18     34.66 o 
 -17  11  11       27.00       38.44     21.61 o 
 -16  11  11      447.75      558.51     87.24 o 
 -15  11  11       22.83       28.13     19.09 o 
 -14  11  11       50.78       49.52     19.60 o 
 -13  11  11      972.68      897.87     40.13 o 
 -12  11  11        5.15       22.33      9.76 o 
 -11  11  11      619.13      595.07     22.04 o 
 -10  11  11       28.26       50.71     10.60 o 
  -9  11  11       21.45       21.34      8.92 o 
  -8  11  11      212.86      227.63     13.86 o 
  -7  11  11      121.68       93.53     11.01 o 
  -6  11  11       37.96       25.38      7.29 o 
  -5  11  11      272.10      257.64     12.38 o 
  -4  11  11      155.21      188.82     11.16 o 
  -3  11  11      219.01      223.73     11.80 o 
  -2  11  11       20.14       21.85      7.68 o 
  -1  11  11       79.62      110.67     10.83 o 
   0  11  11      398.06      398.42     16.42 o 
   1  11  11       44.30       30.98      9.16 o 
   2  11  11      271.32      303.96     17.63 o 
   3  11  11       33.56       30.15     13.36 o 
   4  11  11      112.77      129.81     13.81 o 
   5  11  11      139.39      154.02     16.62 o 
   6  11  11       54.26       22.76     14.54 o 
   7  11  11        0.04      -21.75     13.59 o 
   8  11  11       32.04       16.21     15.61 o 
   9  11  11        3.22      -29.71     20.57 o 
 -17  12  11      137.44      108.58     26.40 o 
 -16  12  11      102.75      130.82     38.12 o 
 -15  12  11        3.84       -4.36     21.40 o 
 -14  12  11       43.74       48.37     20.19 o 
 -13  12  11        0.63       16.79     13.85 o 
 -12  12  11       20.68       17.19     20.05 o 
 -11  12  11        0.62       -5.25     11.10 o 
 -10  12  11       83.00       81.50     12.30 o 
  -9  12  11     1545.27     1406.15     33.21 o 
  -8  12  11       24.07       46.30     11.63 o 
  -7  12  11       63.06       58.41     11.37 o 
  -6  12  11      450.74      439.64     19.60 o 
  -5  12  11      109.56      136.36     11.23 o 
  -4  12  11        0.04        9.17      7.64 o 
  -3  12  11     3412.38     3302.17     47.08 o 
  -2  12  11      347.85      391.08     16.59 o 
  -1  12  11     1282.92     1157.36     26.25 o 
   0  12  11        3.62        6.13      8.42 o 
   1  12  11       42.61       52.66     11.62 o 
   2  12  11      189.76      191.01     15.89 o 
   3  12  11        0.32      -13.17     10.04 o 
   4  12  11       21.26       17.49     11.69 o 
   5  12  11       60.82       64.67     16.70 o 
   6  12  11      119.28      127.65     19.35 o 
   7  12  11      110.41      118.16     23.97 o 
   8  12  11        1.69      -23.61     14.13 o 
   9  12  11      315.33      332.46     28.12 o 
 -16  13  11      547.02      686.22     43.51 o 
 -15  13  11      118.53      120.12     24.62 o 
 -14  13  11       13.71       25.43     20.90 o 
 -13  13  11       57.08       61.13     16.60 o 
 -12  13  11      691.82      634.59     30.20 o 
 -11  13  11       21.26       41.85     12.87 o 
 -10  13  11      308.75      329.28     18.80 o 
  -9  13  11      497.98      485.94     21.59 o 
  -8  13  11       55.21       46.86     11.62 o 
  -7  13  11      270.57      236.01     22.86 o 
  -6  13  11       47.87       34.31     10.79 o 
  -5  13  11       76.03       93.05     10.87 o 
  -4  13  11        6.77        3.15      8.30 o 
  -3  13  11     1080.82     1057.33     31.06 o 
  -2  13  11       22.52       23.43      9.51 o 
  -1  13  11       94.37      106.62     12.79 o 
   0  13  11      954.94      950.13     25.00 o 
   1  13  11       22.47       18.53     10.95 o 
   2  13  11      171.71      193.10     18.88 o 
   3  13  11      409.81      423.91     25.11 o 
   4  13  11      120.40      141.16     23.97 o 
   5  13  11      220.26      183.24     21.23 o 
   6  13  11       47.66       52.76     17.40 o 
   7  13  11       19.51        1.10     15.69 o 
   8  13  11        0.14       10.10     16.40 o 
 -15  14  11        7.24        5.51     20.36 o 
 -14  14  11        0.83       37.03     23.73 o 
 -13  14  11        0.07       27.53     20.07 o 
 -12  14  11       11.82       18.36     18.77 o 
 -11  14  11        1.10        3.99     10.75 o 
 -10  14  11        5.53        6.00     11.14 o 
  -9  14  11        0.10        9.07     13.08 o 
  -8  14  11      470.39      503.48     24.68 o 
  -7  14  11       27.46       23.35     11.37 o 
  -6  14  11        9.31       23.01     10.71 o 
  -5  14  11       52.00       38.91     11.77 o 
  -4  14  11      113.88      128.54     12.22 o 
  -3  14  11      261.42      225.21     14.35 o 
  -2  14  11      116.86      154.11     13.67 o 
  -1  14  11     1113.92     1067.17     27.55 o 
   0  14  11      860.59      872.49     27.33 o 
   1  14  11      256.50      229.10     20.73 o 
   2  14  11       19.68       -1.40     12.35 o 
   3  14  11       36.66       47.83     16.26 o 
   4  14  11        5.04       19.46     14.98 o 
   5  14  11       32.63       37.28     16.49 o 
   6  14  11      134.78      125.00     20.74 o 
   7  14  11       67.71       59.29     19.03 o 
 -14  15  11       70.52      101.49     24.74 o 
 -13  15  11      171.59      118.68     25.97 o 
 -12  15  11       63.57      102.33     24.56 o 
 -11  15  11       83.38       51.35     21.66 o 
 -10  15  11      138.03      132.36     26.61 o 
  -9  15  11      400.68      381.37     27.73 o 
  -8  15  11      127.03      149.43     18.67 o 
  -7  15  11       52.84       33.93     13.73 o 
  -6  15  11       81.99       73.74     13.59 o 
  -5  15  11       98.77       80.71     14.34 o 
  -4  15  11      120.10       93.17     21.28 o 
  -3  15  11      452.19      472.68     21.62 o 
  -2  15  11       16.77       26.66     11.23 o 
  -1  15  11      416.41      432.50     34.55 o 
   0  15  11      319.09      281.28     21.70 o 
   1  15  11        2.64        8.59     15.93 o 
   2  15  11       19.22       19.94     17.82 o 
   3  15  11        4.78       13.37     14.82 o 
   4  15  11      159.27      179.26     22.23 o 
   5  15  11       13.97       -3.25     15.11 o 
   6  15  11      187.37      248.24     25.27 o 
 -13  16  11        7.71       48.39     24.15 o 
 -12  16  11        1.66       -8.19     19.58 o 
 -11  16  11       10.65       -0.78     18.88 o 
 -10  16  11       34.96       37.16     16.11 o 
  -9  16  11      152.61      151.61     19.92 o 
  -8  16  11      208.44      204.70     21.10 o 
  -7  16  11      107.92      107.83     17.56 o 
  -6  16  11       26.25       26.67     13.66 o 
  -5  16  11      184.25      155.83     19.31 o 
  -4  16  11       86.03       91.67     20.44 o 
  -3  16  11       40.62       38.25     14.89 o 
  -2  16  11       26.60       56.23     18.32 o 
  -1  16  11     4262.18     4132.00     78.40 o 
   0  16  11      180.18      193.68     26.41 o 
   1  16  11      717.46      638.76     38.03 o 
   2  16  11        0.65       -1.81     17.18 o 
   3  16  11       72.82       69.21     20.76 o 
   4  16  11       19.96       12.93     16.96 o 
 -11  17  11       26.05       39.56     32.06 o 
 -10  17  11        7.15       17.38     20.96 o 
  -9  17  11       77.89       53.83     20.70 o 
  -8  17  11      683.37      672.06     32.23 o 
  -7  17  11      673.61      630.97     31.08 o 
  -6  17  11       25.53       25.17     16.46 o 
  -5  17  11        0.02      -16.94     12.43 o 
  -4  17  11       75.96       72.69     17.45 o 
  -3  17  11       28.68        7.19     17.48 o 
  -2  17  11      323.38      340.65     25.31 o 
  -1  17  11      100.73      157.35     25.01 o 
   0  17  11       69.54       44.03     20.02 o 
   1  17  11      494.03      460.24     42.24 o 
   2  17  11        4.29      -20.66     16.40 o 
   3  17  11      118.93      120.43     21.37 o 
  -9  18  11        1.81       -0.18     19.30 o 
  -8  18  11       43.93       42.16     16.19 o 
  -7  18  11       50.95       74.89     18.52 o 
  -6  18  11       44.54       66.04     17.31 o 
  -5  18  11       25.28       50.64     17.00 o 
  -4  18  11      163.06      156.56     20.32 o 
  -3  18  11       54.37       51.77     29.89 o 
  -2  18  11        4.99       10.73     15.37 o 
  -1  18  11     1391.76     1336.53     53.93 o 
   0  18  11       72.91       73.90     34.31 o 
 -21   0  12      158.11      145.00     38.31 o 
 -20   0  12       55.04       40.83     28.52 o 
 -19   0  12       24.62       45.41     27.81 o 
 -18   0  12       56.85       91.62     30.81 o 
 -17   0  12       16.06       37.15     25.29 o 
 -16   0  12      156.21      140.67     20.35 o 
 -15   0  12     3230.25     3142.22     70.67 o 
 -14   0  12       40.09       24.32     14.60 o 
 -13   0  12        0.16       -7.28     12.40 o 
 -12   0  12      135.17      114.36     16.17 o 
 -11   0  12     3442.70     3606.01    118.28 o 
 -10   0  12       10.98        0.48      9.37 o 
  -9   0  12      551.65      486.82     23.53 o 
  -8   0  12       38.94       58.35      9.11 o 
  -7   0  12      531.47      633.23     19.97 o 
  -6   0  12     2753.53     2620.86     34.95 o 
  -5   0  12      473.77      459.04     10.23 o 
  -4   0  12       14.67       14.45      4.21 o 
  -3   0  12      120.71       93.36      6.50 o 
  -2   0  12     1087.92     1016.99     19.66 o 
  -1   0  12      958.89      989.04     28.41 o 
   0   0  12      141.40      119.52     10.68 o 
   1   0  12      227.32      221.69      9.48 o 
   2   0  12      829.49      700.48     18.32 o 
   3   0  12      176.06      185.36     10.04 o 
   4   0  12    10514.87    10477.88    100.10 o 
   5   0  12        5.50       -2.47      8.52 o 
   6   0  12     3954.49     4042.98     56.34 o 
   7   0  12        5.17        0.19     12.07 o 
   8   0  12        8.00       -2.48     13.70 o 
   9   0  12       67.63       32.92     31.11 o 
  10   0  12      340.71      385.16     49.20 o 
  11   0  12      141.51      162.94     42.96 o 
  12   0  12       27.44       30.83     37.11 o 
 -21   1  12       20.36       89.74     25.48 o 
 -20   1  12        1.57       19.33     20.03 o 
 -19   1  12      274.12      325.83     30.77 o 
 -18   1  12        3.83       17.31     25.95 o 
 -17   1  12        0.33      -14.19     14.95 o 
 -16   1  12       16.33       17.48     13.67 o 
 -15   1  12       54.33       62.69     11.90 o 
 -14   1  12       25.37       13.81      9.87 o 
 -13   1  12      219.91      212.25     13.94 o 
 -12   1  12       90.29       74.95     10.19 o 
 -11   1  12       19.27       14.83      7.97 o 
 -10   1  12       14.25       10.35      7.30 o 
  -9   1  12     1070.88     1045.00     20.49 o 
  -8   1  12       83.98       97.44      8.08 o 
  -7   1  12      522.94      582.25     11.14 o 
  -6   1  12       31.13       68.48      4.18 o 
  -5   1  12      991.68     1151.24     12.59 o 
  -4   1  12      259.27      291.37      6.22 o 
  -3   1  12      276.32      312.44      6.85 o 
  -2   1  12       22.95       31.13      4.52 o 
  -1   1  12        3.34        6.02      3.56 o 
   0   1  12      857.68      822.14     12.17 o 
   1   1  12      126.07      138.48      5.77 o 
   2   1  12     6636.40     6674.85     45.31 o 
   3   1  12       41.72       44.18      4.90 o 
   4   1  12    10353.32    10265.10     66.31 o 
   5   1  12        0.19       -0.41      5.03 o 
   6   1  12       16.01       18.49      7.01 o 
   7   1  12       36.29       39.87      9.19 o 
   8   1  12      600.33      610.50     20.86 o 
   9   1  12        0.76       -8.31     19.81 o 
  10   1  12      100.06      121.82     26.93 o 
  11   1  12       53.90       -9.63     22.93 o 
  12   1  12       12.83      -37.07     22.99 o 
 -21   2  12        7.23       44.09     20.75 o 
 -20   2  12       66.35       74.34     25.71 o 
 -19   2  12        4.65        3.89     28.23 o 
 -18   2  12        0.05       35.04     18.56 o 
 -17   2  12        6.93       -4.52     15.77 o 
 -16   2  12        0.54      -22.31     11.16 o 
 -15   2  12     1621.33     1581.69     33.55 o 
 -14   2  12        1.58       -9.60      8.78 o 
 -13   2  12      182.19      177.97     15.53 o 
 -12   2  12        4.76       -2.54      8.19 o 
 -11   2  12      405.13      375.82     15.96 o 
 -10   2  12        5.44       -6.52      4.14 o 
  -9   2  12      738.56      780.81     13.03 o 
  -8   2  12      401.02      449.96      9.49 o 
  -7   2  12       84.79       71.36      4.30 o 
  -6   2  12      246.09      267.63      7.24 o 
  -5   2  12       13.60        4.18      2.37 o 
  -4   2  12        0.77        4.31      2.91 o 
  -3   2  12       21.85       20.85      3.22 o 
  -2   2  12      304.82      358.82      7.87 o 
  -1   2  12      908.08      921.00     12.77 o 
   0   2  12      199.53      263.17     10.00 o 
   1   2  12       53.43       51.15      4.45 o 
   2   2  12     1190.08     1156.41     12.80 o 
   3   2  12       37.78       36.95      4.86 o 
   4   2  12        3.22       -1.49      5.16 o 
   5   2  12      281.88      279.77     10.03 o 
   6   2  12      736.87      777.74     17.90 o 
   7   2  12       29.86       27.77      9.01 o 
   8   2  12      180.83      209.77     13.47 o 
   9   2  12      141.54      142.61     35.52 o 
  10   2  12        0.00      -20.60     21.30 o 
  11   2  12       98.40      133.82     43.54 o 
  12   2  12       59.98       17.52     26.69 o 
 -21   3  12        0.89       72.57     23.39 o 
 -20   3  12       48.84       62.61     22.43 o 
 -19   3  12      114.35      120.98     23.40 o 
 -18   3  12        0.68        2.97     17.12 o 
 -17   3  12        0.69       -8.65     11.17 o 
 -16   3  12       86.77       76.75     15.33 o 
 -15   3  12      270.39      306.95     16.94 o 
 -14   3  12       90.53       89.24     11.59 o 
 -13   3  12      229.56      218.81     16.55 o 
 -12   3  12        1.53      -12.65      6.33 o 
 -11   3  12      458.58      459.86     12.63 o 
 -10   3  12       73.52       85.63      6.72 o 
  -9   3  12      347.98      346.17      9.10 o 
  -8   3  12       41.39       35.64      4.53 o 
  -7   3  12       12.87       -3.63      3.77 o 
  -6   3  12      430.14      378.81      8.45 o 
  -5   3  12      167.90      180.45      5.07 o 
  -4   3  12     5972.96     6424.39     51.55 o 
  -3   3  12       16.58       25.72      3.79 o 
  -2   3  12      317.16      344.45      8.92 o 
  -1   3  12       66.32       44.38      4.95 o 
   0   3  12        0.17       -1.46      3.73 o 
   1   3  12        5.18        4.84      4.13 o 
   2   3  12     3507.22     3557.78     31.50 o 
   3   3  12        9.12        0.75      3.93 o 
   4   3  12      805.97      777.60     14.72 o 
   5   3  12      270.11      276.88     10.65 o 
   6   3  12       31.43       47.17      8.88 o 
   7   3  12       83.79       84.16     10.57 o 
   8   3  12        1.76       -0.62      9.73 o 
   9   3  12        0.42      -12.95     22.45 o 
  10   3  12      407.32      453.02     37.67 o 
  11   3  12      110.48      100.17     52.71 o 
  12   3  12       99.55      107.98     60.27 o 
 -21   4  12       17.22       91.44     37.53 o 
 -20   4  12       30.49       76.54     22.68 o 
 -19   4  12       20.92       51.52     60.56 o 
 -18   4  12       58.96      102.00     18.05 o 
 -17   4  12        6.73       21.59     12.52 o 
 -16   4  12       82.79       91.26     13.86 o 
 -15   4  12      120.73       98.03     24.64 o 
 -14   4  12      234.21      220.76     14.91 o 
 -13   4  12       88.06       36.71     11.58 o 
 -12   4  12        0.37        5.63      6.74 o 
 -11   4  12      344.13      350.25     11.58 o 
 -10   4  12      218.26      230.74     14.14 o 
  -9   4  12      409.34      377.59     10.98 o 
  -8   4  12      565.13      512.91     11.70 o 
  -7   4  12      791.84      895.64     16.37 o 
  -6   4  12       63.65       92.33      4.52 o 
  -5   4  12      632.75      689.82     10.73 o 
  -4   4  12        1.31        9.69      3.39 o 
  -3   4  12       85.85       93.84      5.86 o 
  -2   4  12     2942.60     3227.16     32.83 o 
  -1   4  12      570.08      609.16     11.35 o 
   0   4  12      244.89      288.11      8.79 o 
   1   4  12       26.79       21.12      4.81 o 
   2   4  12     1322.28     1391.12     18.65 o 
   3   4  12        0.17       -2.43      4.43 o 
   4   4  12       29.92       41.73      6.94 o 
   5   4  12      282.71      274.17     13.96 o 
   6   4  12      643.38      686.35     19.51 o 
   7   4  12       64.05       40.52     11.36 o 
   8   4  12      240.73      243.74     22.08 o 
   9   4  12        0.92       -8.89     19.45 o 
  10   4  12       25.06       49.38     25.51 o 
  11   4  12       63.02       26.58     29.69 o 
  12   4  12      221.99      305.81     36.36 o 
 -20   5  12       22.84       58.95     27.43 o 
 -19   5  12       68.43      102.29     23.84 o 
 -18   5  12      420.15      528.32     29.28 o 
 -17   5  12      269.94      262.88     18.92 o 
 -16   5  12        5.94        5.23     11.29 o 
 -15   5  12      142.86      129.06     16.93 o 
 -14   5  12       79.36       73.24     11.37 o 
 -13   5  12      515.23      469.56     16.36 o 
 -12   5  12       33.18       23.44      7.57 o 
 -11   5  12      591.94      574.63     15.75 o 
 -10   5  12       65.49       71.23      7.24 o 
  -9   5  12       82.62       84.35      7.13 o 
  -8   5  12       42.78       36.16      9.27 o 
  -7   5  12     1111.72     1017.94     14.84 o 
  -6   5  12      100.84      123.08      5.21 o 
  -5   5  12     2867.27     2585.15     25.31 o 
  -4   5  12     2949.20     3302.11     30.70 o 
  -3   5  12     1390.73     1389.43     18.50 o 
  -2   5  12        0.66       12.45      3.68 o 
  -1   5  12      256.46      264.92      7.88 o 
   0   5  12      719.34      808.19     13.60 o 
   1   5  12      112.61      124.66      7.38 o 
   2   5  12     2580.90     2677.76     32.52 o 
   3   5  12      367.81      382.59     12.35 o 
   4   5  12     3823.37     3823.33     47.00 o 
   5   5  12       20.69       13.42      8.37 o 
   6   5  12     1002.28      971.10     23.10 o 
   7   5  12       66.00       74.18     12.76 o 
   8   5  12        0.34      -16.73     14.26 o 
   9   5  12       16.72      -11.94     15.63 o 
  10   5  12        0.24      -14.93     22.55 o 
  11   5  12      299.87      351.88     37.23 o 
 -20   6  12       37.79       52.18     21.33 o 
 -19   6  12      107.53      139.95     24.61 o 
 -18   6  12      762.98      972.84     53.76 o 
 -17   6  12       21.65       44.62     13.78 o 
 -16   6  12        7.47        0.65     11.42 o 
 -15   6  12       18.58       16.98     11.44 o 
 -14   6  12       45.59       48.16      8.82 o 
 -13   6  12      215.04      191.49     11.22 o 
 -12   6  12     1203.51     1032.42     21.91 o 
 -11   6  12      250.48      276.55     12.21 o 
 -10   6  12       72.53       76.87      7.36 o 
  -9   6  12      202.88      225.94      9.45 o 
  -8   6  12        0.19       -2.96      7.36 o 
  -7   6  12     2553.30     2435.43     31.57 o 
  -6   6  12       22.45       29.34      7.41 o 
  -5   6  12      226.11      230.95      8.32 o 
  -4   6  12      636.82      629.14     14.20 o 
  -3   6  12     1062.40     1078.27     20.87 o 
  -2   6  12      610.78      655.73     16.55 o 
  -1   6  12        8.21        7.50      6.13 o 
   0   6  12       68.78       59.99      8.14 o 
   1   6  12       31.40       34.73      7.65 o 
   2   6  12        0.29        8.73      7.63 o 
   3   6  12      761.92      760.25     19.06 o 
   4   6  12      652.09      647.38     20.46 o 
   5   6  12       95.92       91.72     11.54 o 
   6   6  12        0.52       -5.97      8.63 o 
   7   6  12      239.06      257.83     16.30 o 
   8   6  12      422.22      473.26     46.33 o 
   9   6  12      849.53      935.29     46.61 o 
  10   6  12       89.36       75.95     38.01 o 
  11   6  12      515.93      709.08     67.24 o 
 -20   7  12       21.50       16.80     27.26 o 
 -19   7  12        0.51       44.03     28.28 o 
 -18   7  12      310.56      385.72     26.75 o 
 -17   7  12       45.85       46.44     15.97 o 
 -16   7  12        2.64       -3.54     11.60 o 
 -15   7  12        0.67      -16.23     10.19 o 
 -14   7  12       90.77       59.56      9.36 o 
 -13   7  12      376.63      353.57     15.58 o 
 -12   7  12       59.18       60.42      9.27 o 
 -11   7  12      748.98      694.21     19.07 o 
 -10   7  12       63.41       60.69      8.09 o 
  -9   7  12      241.29      213.03     18.15 o 
  -8   7  12        0.00       -6.91      6.60 o 
  -7   7  12      634.88      551.45     14.53 o 
  -6   7  12      248.63      258.67     10.92 o 
  -5   7  12      137.13      168.47      9.55 o 
  -4   7  12       12.44        7.74      5.93 o 
  -3   7  12       88.28       66.76      7.73 o 
  -2   7  12      434.68      411.25     14.25 o 
  -1   7  12       11.41       -2.77      6.16 o 
   0   7  12      358.99      384.11     17.41 o 
   1   7  12      320.17      323.27     13.91 o 
   2   7  12      946.39      965.21     22.57 o 
   3   7  12     1864.74     1851.66     33.65 o 
   4   7  12      516.82      527.71     19.10 o 
   5   7  12      306.66      286.36     15.78 o 
   6   7  12       15.78        6.54      9.95 o 
   7   7  12       56.71       31.50     11.82 o 
   8   7  12      191.05      211.54     27.86 o 
   9   7  12        0.21       37.79     21.57 o 
  10   7  12       18.95       21.90     22.65 o 
  11   7  12       25.77       38.17     38.99 o 
 -19   8  12     1396.48     1419.05     57.38 o 
 -18   8  12       12.73       42.08     26.57 o 
 -17   8  12      118.93      146.17     64.02 o 
 -16   8  12       19.17        7.24     17.73 o 
 -15   8  12       62.75       60.25     15.96 o 
 -14   8  12      225.14      235.82     20.97 o 
 -13   8  12       26.14       20.31     10.98 o 
 -12   8  12       96.27       76.67     10.05 o 
 -11   8  12     5743.59     5021.82     63.91 o 
 -10   8  12      142.67      159.62     11.26 o 
  -9   8  12        0.24        7.78      9.91 o 
  -8   8  12       16.12        7.13      7.40 o 
  -7   8  12      511.86      480.07     20.89 o 
  -6   8  12       63.17       71.10      8.77 o 
  -5   8  12     1906.96     1841.69     29.33 o 
  -4   8  12      373.09      399.55     14.10 o 
  -3   8  12      757.44      696.06     18.12 o 
  -2   8  12      150.41      167.53     10.83 o 
  -1   8  12       79.18       59.33      8.65 o 
   0   8  12      805.59      810.67     20.46 o 
   1   8  12      117.68      129.61     10.75 o 
   2   8  12     5337.69     5351.56     64.53 o 
   3   8  12      954.83     1007.69     27.84 o 
   4   8  12      333.77      331.66     16.83 o 
   5   8  12      133.89      130.30     13.27 o 
   6   8  12      193.19      224.68     17.35 o 
   7   8  12       15.75       10.42     13.39 o 
   8   8  12      539.36      595.99     88.16 o 
   9   8  12      123.33      154.58     28.23 o 
  10   8  12      276.84      264.33     33.88 o 
 -19   9  12      138.89      166.81     29.05 o 
 -18   9  12      687.51      805.01     44.87 o 
 -17   9  12       86.10       50.42     23.14 o 
 -16   9  12      467.80      494.64     35.94 o 
 -15   9  12        2.04        2.04     16.75 o 
 -14   9  12      292.73      261.37     21.81 o 
 -13   9  12        1.23       -8.47      9.37 o 
 -12   9  12      388.36      392.95     18.11 o 
 -11   9  12      147.41      131.72     13.10 o 
 -10   9  12       75.86       74.40      9.92 o 
  -9   9  12     1960.39     1764.51     31.55 o 
  -8   9  12        5.87        4.30      7.42 o 
  -7   9  12        4.04       -3.67      7.31 o 
  -6   9  12     2320.61     2378.88     32.45 o 
  -5   9  12     1297.34     1254.97     22.66 o 
  -4   9  12     3484.82     3445.73     41.74 o 
  -3   9  12       77.04       93.38     11.04 o 
  -2   9  12     1293.56     1241.04     26.37 o 
  -1   9  12       12.36        1.32      6.56 o 
   0   9  12     1156.93     1164.40     22.52 o 
   1   9  12       52.42       23.26      8.18 o 
   2   9  12     6209.95     6376.40     85.13 o 
   3   9  12     1261.46     1251.21     31.55 o 
   4   9  12      763.43      792.34     23.67 o 
   5   9  12      101.18       77.54     12.07 o 
   6   9  12        6.24        8.26     12.86 o 
   7   9  12      226.98      209.78     26.05 o 
   8   9  12       35.99       86.90     24.11 o 
   9   9  12        4.98        4.20     21.60 o 
  10   9  12      101.15       97.23     30.74 o 
 -18  10  12      508.18      496.59     58.84 o 
 -17  10  12      194.36      209.51     29.41 o 
 -16  10  12       54.29       59.30     22.61 o 
 -15  10  12       28.33       36.76     24.61 o 
 -14  10  12       39.31       29.12     17.92 o 
 -13  10  12      453.67      491.06     22.00 o 
 -12  10  12      255.22      268.40     14.95 o 
 -11  10  12       36.31       59.11     10.08 o 
 -10  10  12      917.72      915.11     23.50 o 
  -9  10  12       55.98       63.14     10.07 o 
  -8  10  12      146.26      169.57     16.55 o 
  -7  10  12      113.69      130.30     11.60 o 
  -6  10  12        0.03       -3.13      7.83 o 
  -5  10  12      343.15      352.52     13.30 o 
  -4  10  12      250.73      274.98     12.41 o 
  -3  10  12     1542.59     1475.11     25.59 o 
  -2  10  12     2315.44     2208.62     32.39 o 
  -1  10  12       34.98       13.48      7.63 o 
   0  10  12      147.17      182.00     16.78 o 
   1  10  12     2464.04     2363.41     34.44 o 
   2  10  12      269.23      283.88     17.34 o 
   3  10  12       56.10       48.75     11.57 o 
   4  10  12      129.03      124.50     13.43 o 
   5  10  12      607.66      602.77     24.80 o 
   6  10  12        6.17       -8.40     13.98 o 
   7  10  12       17.15       44.24     16.43 o 
   8  10  12      346.06      337.33     25.96 o 
   9  10  12      347.52      426.68     52.42 o 
 -18  11  12      216.12      293.99     32.85 o 
 -17  11  12       71.87       84.83     43.42 o 
 -16  11  12      335.27      322.18     32.32 o 
 -15  11  12       79.62       55.32     24.09 o 
 -14  11  12        8.89       29.16     19.69 o 
 -13  11  12      809.46      775.32     40.61 o 
 -12  11  12        6.55       18.49      9.91 o 
 -11  11  12       78.97       84.24     11.35 o 
 -10  11  12      574.77      590.79     24.65 o 
  -9  11  12       15.76        3.60      8.52 o 
  -8  11  12       20.28       22.97      9.01 o 
  -7  11  12     1595.39     1511.04     30.15 o 
  -6  11  12      103.66      103.31     11.41 o 
  -5  11  12      425.18      415.91     14.79 o 
  -4  11  12        0.27       15.51      9.16 o 
  -3  11  12      163.57      168.20     11.30 o 
  -2  11  12      874.85      824.05     20.11 o 
  -1  11  12       27.57       24.65     11.09 o 
   0  11  12       15.74       13.17      8.67 o 
   1  11  12      222.70      241.49     16.35 o 
   2  11  12      263.68      243.22     17.04 o 
   3  11  12      448.96      436.42     21.71 o 
   4  11  12      182.93      171.90     16.85 o 
   5  11  12      321.19      300.27     23.89 o 
   6  11  12       13.58       25.45     15.08 o 
   7  11  12       24.39        9.72     14.57 o 
   8  11  12       58.66       61.24     40.19 o 
   9  11  12       15.48        4.74     22.57 o 
 -17  12  12       54.54       52.84     29.19 o 
 -16  12  12        3.37       10.43     19.96 o 
 -15  12  12       18.53       20.55     23.33 o 
 -14  12  12        0.13       16.27     18.66 o 
 -13  12  12       18.49        0.33     18.32 o 
 -12  12  12      430.96      436.89     21.27 o 
 -11  12  12      132.08      132.26     21.89 o 
 -10  12  12      149.95      157.49     14.51 o 
  -9  12  12      544.69      469.96     20.79 o 
  -8  12  12        1.77       13.91     10.01 o 
  -7  12  12      183.52      180.33     13.62 o 
  -6  12  12      179.42      179.79     16.17 o 
  -5  12  12       14.00        1.74      8.67 o 
  -4  12  12      353.23      379.16     15.23 o 
  -3  12  12     7785.35     7353.90     84.37 o 
  -2  12  12      844.41      899.65     23.67 o 
  -1  12  12     2604.81     2416.13     40.00 o 
   0  12  12     1905.77     1859.07     53.13 o 
   1  12  12      242.02      224.88     17.85 o 
   2  12  12     1347.42     1337.12     43.46 o 
   3  12  12       49.55       35.77     12.56 o 
   4  12  12      195.98      194.37     22.08 o 
   5  12  12      111.08      103.95     19.16 o 
   6  12  12      355.15      382.54     27.05 o 
   7  12  12       20.09       12.52     16.24 o 
   8  12  12        0.39        9.66     15.64 o 
 -16  13  12      602.91      727.45     65.10 o 
 -15  13  12        0.11       10.99     20.24 o 
 -14  13  12      792.06      755.53     75.46 o 
 -13  13  12       78.17       68.48     25.77 o 
 -12  13  12       14.75       31.01     15.15 o 
 -11  13  12      198.71      207.54     18.59 o 
 -10  13  12       60.57       54.72     12.61 o 
  -9  13  12      967.84      850.16     27.01 o 
  -8  13  12     1189.00     1075.25     37.41 o 
  -7  13  12       77.27       79.33     13.00 o 
  -6  13  12     2415.87     2342.19     45.02 o 
  -5  13  12      233.84      268.25     17.75 o 
  -4  13  12       85.11       75.95     16.59 o 
  -3  13  12      175.60      186.68     13.79 o 
  -2  13  12      638.99      590.59     20.31 o 
  -1  13  12     1563.96     1546.52     48.61 o 
   0  13  12      117.62      151.08     13.45 o 
   1  13  12       64.06       48.68     13.67 o 
   2  13  12      266.48      298.01     25.64 o 
   3  13  12       88.02      125.20     18.75 o 
   4  13  12        0.03        1.30     14.37 o 
   5  13  12       31.38       21.35     15.95 o 
   6  13  12       44.21       43.29     17.28 o 
   7  13  12      139.90      107.70     20.86 o 
 -15  14  12        7.31       17.16     21.81 o 
 -14  14  12       37.04       71.96     24.16 o 
 -13  14  12      162.04      132.31     26.06 o 
 -12  14  12        1.44      -23.36     25.34 o 
 -11  14  12       88.56       91.09     14.60 o 
 -10  14  12        3.66        3.55     11.40 o 
  -9  14  12        5.85       12.92     11.40 o 
  -8  14  12       94.98      120.95     16.54 o 
  -7  14  12       18.36       24.81     14.08 o 
  -6  14  12      201.07      180.73     16.38 o 
  -5  14  12       14.38       15.85     12.09 o 
  -4  14  12       66.35       70.23     13.80 o 
  -3  14  12     1445.81     1401.14     63.35 o 
  -2  14  12       95.83      110.26     12.98 o 
  -1  14  12      694.20      669.98     27.45 o 
   0  14  12        5.75        6.22     12.98 o 
   1  14  12      982.30      924.39     35.43 o 
   2  14  12        5.78      -15.74     14.33 o 
   3  14  12       67.06       53.90     16.70 o 
   4  14  12       12.06        1.61     14.53 o 
   5  14  12       20.30       28.61     16.95 o 
   6  14  12      267.94      282.03     32.81 o 
 -14  15  12       24.64       33.21     23.56 o 
 -13  15  12      327.99      307.20     32.96 o 
 -12  15  12        0.01       -1.88     19.77 o 
 -11  15  12       91.72       95.43     32.03 o 
 -10  15  12        8.22        6.55     13.52 o 
  -9  15  12       21.94       15.55     13.80 o 
  -8  15  12      171.30      122.54     22.24 o 
  -7  15  12      451.69      407.98     25.71 o 
  -6  15  12       34.05       57.20     15.23 o 
  -5  15  12      352.75      377.12     31.08 o 
  -4  15  12        1.14       18.91     12.89 o 
  -3  15  12      586.36      571.44     28.43 o 
  -2  15  12      136.49      145.70     19.17 o 
  -1  15  12      224.89      286.75     18.93 o 
   0  15  12      227.58      252.54     27.66 o 
   1  15  12      237.87      226.30     30.92 o 
   2  15  12      275.84      227.03     27.26 o 
   3  15  12      267.64      272.32     24.67 o 
   4  15  12       94.68       84.32     19.56 o 
   5  15  12       52.89       49.97     17.75 o 
 -12  16  12       36.31       46.85     23.38 o 
 -11  16  12        9.85       41.54     27.57 o 
 -10  16  12       38.39       29.23     15.55 o 
  -9  16  12        0.18        9.71     14.23 o 
  -8  16  12      204.35      172.66     20.46 o 
  -7  16  12        0.88        0.43     16.02 o 
  -6  16  12       39.16       33.52     15.12 o 
  -5  16  12        0.14        9.10     12.94 o 
  -4  16  12       12.89       17.29     16.84 o 
  -3  16  12      411.64      435.57     26.96 o 
  -2  16  12       25.30       52.79     16.62 o 
  -1  16  12     2588.71     2455.43     72.45 o 
   0  16  12       95.46       47.33     20.50 o 
   1  16  12      682.29      655.14     39.37 o 
   2  16  12       53.62       42.32     20.68 o 
   3  16  12        7.05        5.36     15.86 o 
 -11  17  12       13.14        6.54     22.10 o 
 -10  17  12       14.65       26.60     16.49 o 
  -9  17  12       11.94        7.11     14.88 o 
  -8  17  12      209.85      194.84     22.31 o 
  -7  17  12       81.01       80.78     17.62 o 
  -6  17  12       26.78       23.16     18.96 o 
  -5  17  12      167.56      126.79     19.10 o 
  -4  17  12        2.89        5.38     14.91 o 
  -3  17  12       17.73       43.03     15.90 o 
  -2  17  12       13.03       27.33     16.00 o 
  -1  17  12      339.65      356.52     32.89 o 
   0  17  12       30.46       11.73     18.29 o 
   1  17  12      842.30      707.70     41.05 o 
  -8  18  12       50.51       98.18     23.73 o 
  -7  18  12       54.73       72.37     30.41 o 
  -6  18  12        7.97       30.23     16.34 o 
  -5  18  12       87.69      122.53     34.10 o 
  -4  18  12      124.44      100.09     19.06 o 
  -3  18  12        4.44        3.73     28.04 o 
  -2  18  12        0.01        7.54     21.51 o 
  -1  18  12      667.82      634.25     43.71 o 
 -21   1  13       28.53       70.98     38.64 o 
 -20   1  13      165.09      202.93     35.69 o 
 -19   1  13       27.18       70.53     21.05 o 
 -18   1  13       54.36       83.23     20.57 o 
 -17   1  13       12.25      -19.30     16.07 o 
 -16   1  13      199.06      209.17     15.95 o 
 -15   1  13       35.01       17.33     21.68 o 
 -14   1  13        3.77       -1.56      8.80 o 
 -13   1  13       33.28       41.28      9.93 o 
 -12   1  13        0.37       -2.28      7.96 o 
 -11   1  13      124.75      119.58     18.50 o 
 -10   1  13       13.62       16.40      6.58 o 
  -9   1  13      776.70      724.95     17.58 o 
  -8   1  13       43.92       31.31      6.64 o 
  -7   1  13     1580.65     1431.30     17.38 o 
  -6   1  13     1422.01     1517.72     17.82 o 
  -5   1  13     2606.50     2621.62     23.38 o 
  -4   1  13      580.12      604.69      9.22 o 
  -3   1  13      339.95      372.24      9.00 o 
  -2   1  13       24.83       43.54      4.91 o 
  -1   1  13       65.59       72.35      5.18 o 
   0   1  13     1359.84     1437.64     17.14 o 
   1   1  13       13.10        6.28      3.85 o 
   2   1  13       19.31       21.53      4.32 o 
   3   1  13      131.57      130.08      6.48 o 
   4   1  13       57.13       59.22      6.33 o 
   5   1  13        4.71       -2.85      6.06 o 
   6   1  13      198.54      214.12     11.55 o 
   7   1  13      390.07      389.60     16.18 o 
   8   1  13        2.47       -1.60     47.06 o 
   9   1  13        6.82       20.91     39.42 o 
  10   1  13       20.65        1.47     23.14 o 
  11   1  13       22.07      -26.71     23.58 o 
 -21   2  13        3.60       47.24     21.66 o 
 -20   2  13      372.30      520.30     38.18 o 
 -19   2  13        0.68       31.56     27.74 o 
 -18   2  13        1.23       27.29     18.42 o 
 -17   2  13      243.67      224.08     20.03 o 
 -16   2  13      311.00      313.09     17.91 o 
 -15   2  13        0.42        1.98      9.59 o 
 -14   2  13       96.75       73.10     11.28 o 
 -13   2  13      312.40      297.66     15.73 o 
 -12   2  13        0.17       -5.80      8.22 o 
 -11   2  13       90.28       74.58      9.17 o 
 -10   2  13        6.96       15.42      6.59 o 
  -9   2  13      561.01      538.85     12.04 o 
  -8   2  13      208.75      208.88      7.91 o 
  -7   2  13     2622.33     2477.85     25.30 o 
  -6   2  13        3.43        8.60      4.70 o 
  -5   2  13     1565.52     1539.12     14.78 o 
  -4   2  13      173.35      172.47      5.79 o 
  -3   2  13      105.19      140.71      5.68 o 
  -2   2  13        1.30        2.98      3.42 o 
  -1   2  13      827.92      835.60     12.48 o 
   0   2  13     1261.54     1327.42     16.41 o 
   1   2  13       36.29       41.71      4.71 o 
   2   2  13     1616.24     1653.28     17.59 o 
   3   2  13      258.71      256.36      7.96 o 
   4   2  13       49.59       42.58      6.14 o 
   5   2  13       58.11       44.09      6.76 o 
   6   2  13      684.59      794.04     20.22 o 
   7   2  13       33.74       21.62      9.26 o 
   8   2  13       95.10      106.73     19.48 o 
   9   2  13       87.77       32.98     23.38 o 
  10   2  13        0.26      -13.48     33.97 o 
  11   2  13      261.52      297.98     35.88 o 
 -21   3  13       23.99       32.47     21.17 o 
 -20   3  13      272.29      389.22     47.91 o 
 -19   3  13        0.14       18.75     26.09 o 
 -18   3  13       50.15       83.35     21.24 o 
 -17   3  13       18.82       29.08     12.46 o 
 -16   3  13        4.57       -7.37     11.69 o 
 -15   3  13       15.02       24.18     10.60 o 
 -14   3  13        0.09        5.30      9.22 o 
 -13   3  13       47.88       16.78      9.26 o 
 -12   3  13       66.29       47.59     13.62 o 
 -11   3  13        4.76       -5.68      6.19 o 
 -10   3  13        8.79        7.53      6.14 o 
  -9   3  13     1329.95     1270.19     21.17 o 
  -8   3  13      170.22      148.10      9.40 o 
  -7   3  13      755.35      739.59     12.38 o 
  -6   3  13      133.14      120.04      3.88 o 
  -5   3  13     1554.34     1479.06     15.65 o 
  -4   3  13      316.70      304.82      7.26 o 
  -3   3  13        9.39       20.84      4.24 o 
  -2   3  13       16.11       21.33      5.11 o 
  -1   3  13       59.36       81.20      6.79 o 
   0   3  13     2926.21     3177.29     32.10 o 
   1   3  13        0.37       -1.51      4.32 o 
   2   3  13     1790.31     1648.60     18.53 o 
   3   3  13      264.66      263.61      7.66 o 
   4   3  13       35.26       43.83      6.97 o 
   5   3  13        0.81      -10.17      6.53 o 
   6   3  13        7.68        5.15      8.23 o 
   7   3  13        0.69       -8.83      8.71 o 
   8   3  13        8.23       -4.46     15.12 o 
   9   3  13       23.12       18.98     27.07 o 
  10   3  13       24.84       57.86     25.82 o 
  11   3  13        0.49      -22.59     23.85 o 
 -21   4  13       45.46       86.86     23.19 o 
 -20   4  13      101.95      119.40     24.88 o 
 -19   4  13        9.62       31.35     19.44 o 
 -18   4  13        0.02       -6.55     22.89 o 
 -17   4  13      114.77       76.27     14.02 o 
 -16   4  13       29.30       22.43     11.58 o 
 -15   4  13       35.42       22.21     10.55 o 
 -14   4  13      200.48      193.67     18.07 o 
 -13   4  13     4496.27     3843.21     49.93 o 
 -12   4  13        3.60       10.00      7.91 o 
 -11   4  13      276.44      389.96     14.56 o 
 -10   4  13        5.23       -0.65      5.19 o 
  -9   4  13       32.10       17.87      7.35 o 
  -8   4  13      868.21      860.29     17.35 o 
  -7   4  13       50.65       41.06      6.73 o 
  -6   4  13       27.37       24.41      3.87 o 
  -5   4  13       22.72       20.62      3.60 o 
  -4   4  13      165.42      195.04      6.84 o 
  -3   4  13        0.00       -1.39      3.71 o 
  -2   4  13      117.02       97.90      6.97 o 
  -1   4  13      801.16      794.00     13.58 o 
   0   4  13     1008.28     1029.69     16.08 o 
   1   4  13       47.21       30.97      5.34 o 
   2   4  13     2169.64     2184.53     24.42 o 
   3   4  13      416.88      399.49     12.19 o 
   4   4  13      810.14      798.77     20.08 o 
   5   4  13      307.06      306.86     14.46 o 
   6   4  13      206.23      226.29     15.04 o 
   7   4  13       16.27        7.25     10.92 o 
   8   4  13      199.82      194.31     22.10 o 
   9   4  13       42.21       46.17     19.04 o 
  10   4  13      730.23      825.47     89.79 o 
  11   4  13       47.22       27.47     27.58 o 
 -20   5  13      845.83      986.98     48.36 o 
 -19   5  13        5.53       34.15     23.72 o 
 -18   5  13      130.11      175.88     17.55 o 
 -17   5  13      241.58      238.67     32.88 o 
 -16   5  13       21.37       14.35     12.82 o 
 -15   5  13       67.32       52.46     10.68 o 
 -14   5  13       71.54       68.43      9.61 o 
 -13   5  13     1013.23     1007.33     26.05 o 
 -12   5  13       18.12       -0.21      6.78 o 
 -11   5  13      439.73      326.04     15.21 o 
 -10   5  13       95.79      101.23      8.12 o 
  -9   5  13      151.60      167.94      9.16 o 
  -8   5  13      134.80      146.46      8.61 o 
  -7   5  13      129.35      146.48      9.48 o 
  -6   5  13      136.31      144.68      7.60 o 
  -5   5  13       75.55       76.26      5.46 o 
  -4   5  13        0.36        7.81      4.06 o 
  -3   5  13      302.54      279.38      8.77 o 
  -2   5  13       26.39       18.91      4.20 o 
  -1   5  13      123.02      110.34      7.14 o 
   0   5  13     1762.54     1821.20     23.96 o 
   1   5  13       52.64       34.51      6.00 o 
   2   5  13     3437.42     3432.37     41.42 o 
   3   5  13       19.93       12.24      7.98 o 
   4   5  13      158.69      199.93     12.46 o 
   5   5  13      323.72      344.70     15.31 o 
   6   5  13       37.16       42.52      9.90 o 
   7   5  13       22.37       33.22     13.36 o 
   8   5  13        5.21       20.50     16.22 o 
   9   5  13        0.85       -0.45     19.88 o 
  10   5  13        4.24        7.52     34.17 o 
  11   5  13      280.45      361.05     55.94 o 
 -20   6  13       16.08       46.76     21.37 o 
 -19   6  13       16.39      -18.55     15.41 o 
 -18   6  13       17.43       36.84     13.52 o 
 -17   6  13      345.55      345.48     25.44 o 
 -16   6  13      104.58      106.10     14.45 o 
 -15   6  13      756.49      742.89     57.44 o 
 -14   6  13       26.75       23.13      8.10 o 
 -13   6  13      175.53      150.40     11.37 o 
 -12   6  13      305.60      294.30     15.37 o 
 -11   6  13       46.81       38.23      8.76 o 
 -10   6  13        5.27       10.58      5.44 o 
  -9   6  13     1104.32     1041.21     34.95 o 
  -8   6  13       52.36       40.30      8.44 o 
  -7   6  13      547.96      472.39     22.51 o 
  -6   6  13      308.61      318.56     14.38 o 
  -5   6  13      242.94      243.84     10.67 o 
  -4   6  13      512.54      473.67     14.44 o 
  -3   6  13       48.03       63.96      7.79 o 
  -2   6  13       13.43        7.02      6.45 o 
  -1   6  13       39.73       26.56      7.10 o 
   0   6  13      210.56      193.75     11.40 o 
   1   6  13      243.99      212.36     12.12 o 
   2   6  13        4.49       -1.54      7.58 o 
   3   6  13      553.39      533.25     18.76 o 
   4   6  13        2.65      -13.38      9.96 o 
   5   6  13      119.93      113.31     12.52 o 
   6   6  13      821.92      875.92     25.43 o 
   7   6  13        0.07        8.27     43.36 o 
   8   6  13       61.66       38.53     21.86 o 
   9   6  13      631.85      670.56     42.20 o 
  10   6  13       41.19       50.48     39.75 o 
 -20   7  13      319.23      347.81     48.29 o 
 -19   7  13      297.83      252.33     41.11 o 
 -18   7  13      240.77      319.86     32.12 o 
 -17   7  13       57.41       60.85     16.96 o 
 -16   7  13      109.59      116.55     18.48 o 
 -15   7  13       68.88       31.12     15.11 o 
 -14   7  13       37.08       37.95      9.92 o 
 -13   7  13      550.40      536.53     21.71 o 
 -12   7  13       51.66       74.43     12.11 o 
 -11   7  13       47.40       41.99      8.99 o 
 -10   7  13      114.34      117.30     10.82 o 
  -9   7  13      727.93      652.78     20.38 o 
  -8   7  13      116.69      103.28     10.29 o 
  -7   7  13        0.12        7.30      8.72 o 
  -6   7  13      872.35      883.31     23.09 o 
  -5   7  13      637.28      600.04     16.15 o 
  -4   7  13      266.48      259.61     13.41 o 
  -3   7  13      107.47      106.43      9.18 o 
  -2   7  13       44.79       32.33      7.57 o 
  -1   7  13       16.36        8.48      7.00 o 
   0   7  13     1163.60     1174.09     24.32 o 
   1   7  13       24.03        0.32      7.48 o 
   2   7  13     2172.32     2198.75     35.67 o 
   3   7  13      972.55      950.71     24.38 o 
   4   7  13      439.27      400.66     18.12 o 
   5   7  13       37.20       50.48     11.17 o 
   6   7  13       46.96       62.87     12.97 o 
   7   7  13       18.87       29.78     20.33 o 
   8   7  13       62.67       74.43     23.77 o 
   9   7  13       67.02       84.66     26.09 o 
  10   7  13       80.08       79.09     27.70 o 
 -19   8  13      439.89      381.42     51.55 o 
 -18   8  13        0.92       21.28     20.79 o 
 -17   8  13       32.17       25.35     20.80 o 
 -16   8  13       10.36       -4.20     15.13 o 
 -15   8  13      117.32       92.09     22.36 o 
 -14   8  13       29.88       51.96     15.19 o 
 -13   8  13      250.85      277.20     17.67 o 
 -12   8  13      237.77      203.23     15.69 o 
 -11   8  13      577.17      496.46     19.80 o 
 -10   8  13      185.65      182.28     13.65 o 
  -9   8  13       78.93       78.15     10.33 o 
  -8   8  13        3.64        5.81      7.72 o 
  -7   8  13        0.82      -13.20      7.68 o 
  -6   8  13       35.79       27.45      9.35 o 
  -5   8  13    10971.57    10313.81    105.01 o 
  -4   8  13     3647.48     3760.29     48.11 o 
  -3   8  13     4466.10     4223.13     71.78 o 
  -2   8  13      149.52      143.55     12.96 o 
  -1   8  13        1.48        1.27      7.16 o 
   0   8  13       45.40       61.91     11.96 o 
   1   8  13      239.64      233.41     13.44 o 
   2   8  13      677.26      676.24     23.03 o 
   3   8  13       16.89       21.23      9.55 o 
   4   8  13      685.57      665.81     22.22 o 
   5   8  13       60.77       59.77     11.93 o 
   6   8  13      213.31      239.39     21.64 o 
   7   8  13       58.03       69.19     16.35 o 
   8   8  13        0.02       26.02     21.30 o 
   9   8  13        0.00      -22.81     29.53 o 
 -19   9  13      327.05      290.72     33.36 o 
 -18   9  13      991.67     1257.12     77.91 o 
 -17   9  13       16.99       47.19     22.58 o 
 -16   9  13      115.08      159.23     33.75 o 
 -15   9  13        0.46       10.07     14.22 o 
 -14   9  13       47.29       42.43     15.39 o 
 -13   9  13        0.74      -11.25      9.53 o 
 -12   9  13      361.62      317.49     25.95 o 
 -11   9  13     1168.10     1015.53     45.43 o 
 -10   9  13      255.95      232.71     14.82 o 
  -9   9  13      181.05      135.97     15.87 o 
  -8   9  13      329.93      336.68     15.29 o 
  -7   9  13      488.14      429.57     16.64 o 
  -6   9  13     1200.80     1256.97     26.40 o 
  -5   9  13      376.89      382.70     14.81 o 
  -4   9  13       15.26       17.18      7.99 o 
  -3   9  13     2064.24     1959.76     41.54 o 
  -2   9  13        0.12        1.84      7.38 o 
  -1   9  13      500.43      474.57     15.65 o 
   0   9  13     1958.44     1967.66     30.58 o 
   1   9  13      207.31      215.02     12.40 o 
   2   9  13     4471.89     4550.19     74.95 o 
   3   9  13      814.14      788.96     23.82 o 
   4   9  13       33.29       29.06     11.17 o 
   5   9  13      123.70      158.76     16.21 o 
   6   9  13       12.95       21.31     14.24 o 
   7   9  13       77.49       96.75     18.37 o 
   8   9  13       53.67       44.23     38.10 o 
   9   9  13      316.00      324.91     80.49 o 
 -18  10  13       72.93      145.48     48.19 o 
 -17  10  13        2.06      -25.90     17.99 o 
 -16  10  13        0.00        1.30     17.77 o 
 -15  10  13        0.09       -9.41     34.76 o 
 -14  10  13      136.95      107.01     19.15 o 
 -13  10  13       20.55       26.24     11.73 o 
 -12  10  13      167.87      204.12     21.31 o 
 -11  10  13      135.96      125.77     11.89 o 
 -10  10  13       28.86       15.14     13.97 o 
  -9  10  13      209.09      206.43     18.01 o 
  -8  10  13      414.30      424.19     16.90 o 
  -7  10  13        1.93       11.63      8.36 o 
  -6  10  13        0.07        9.30      8.55 o 
  -5  10  13      715.38      694.22     20.91 o 
  -4  10  13       65.38       92.57      9.43 o 
  -3  10  13      961.03      893.79     20.47 o 
  -2  10  13       25.99       42.89      8.28 o 
  -1  10  13       54.92       43.77      8.69 o 
   0  10  13      103.33      105.22     10.38 o 
   1  10  13      112.64      112.64     11.82 o 
   2  10  13       12.78       12.87      9.85 o 
   3  10  13        0.10       22.74     13.04 o 
   4  10  13       58.51       46.85     12.79 o 
   5  10  13      155.57      161.34     31.42 o 
   6  10  13       11.05       -8.35     13.71 o 
   7  10  13      871.24      951.28     37.47 o 
   8  10  13      218.37      236.91     32.32 o 
 -18  11  13      283.06      421.41     52.52 o 
 -17  11  13        0.35       21.63     21.67 o 
 -16  11  13        0.55      -25.19     17.86 o 
 -15  11  13       27.38       32.64     20.13 o 
 -14  11  13      124.29       99.27     23.42 o 
 -13  11  13     1373.76     1342.72     51.55 o 
 -12  11  13       66.39       62.54     12.70 o 
 -11  11  13      211.37      171.52     13.38 o 
 -10  11  13      128.24      115.76     12.14 o 
  -9  11  13      578.62      509.45     19.06 o 
  -8  11  13      241.67      229.05     14.59 o 
  -7  11  13       11.83       14.87     11.98 o 
  -6  11  13      223.36      226.45     14.29 o 
  -5  11  13      909.15      846.60     23.39 o 
  -4  11  13      343.72      430.38     18.01 o 
  -3  11  13        0.02       23.58      8.27 o 
  -2  11  13        0.29        2.11      7.98 o 
  -1  11  13      912.33      843.76     21.16 o 
   0  11  13        3.23        7.48      8.02 o 
   1  11  13     1613.41     1605.83     32.06 o 
   2  11  13     1515.67     1575.06     37.18 o 
   3  11  13      567.16      557.38     24.25 o 
   4  11  13      109.77      114.48     18.43 o 
   5  11  13        4.13        2.27     13.94 o 
   6  11  13       17.73       24.83     15.47 o 
   7  11  13        6.73       20.81     17.71 o 
   8  11  13        0.00       16.74     41.67 o 
 -17  12  13       66.62      137.72     26.70 o 
 -16  12  13        2.61        3.81     19.90 o 
 -15  12  13       10.67       -2.52     18.75 o 
 -14  12  13        4.25       19.76     27.73 o 
 -13  12  13      647.16      559.08     40.75 o 
 -12  12  13      164.91      140.35     23.03 o 
 -11  12  13        2.02        8.84      9.78 o 
 -10  12  13        0.60        6.44     11.11 o 
  -9  12  13        0.03       14.04      9.51 o 
  -8  12  13       67.12       56.61     12.25 o 
  -7  12  13      147.42      157.66     13.37 o 
  -6  12  13      181.76      185.04     14.91 o 
  -5  12  13      112.25      102.22     12.31 o 
  -4  12  13       77.58      106.20     12.74 o 
  -3  12  13     7438.53     7128.36     83.68 o 
  -2  12  13      156.47      176.42     12.32 o 
  -1  12  13     1853.50     1824.55     56.83 o 
   0  12  13     2012.93     1964.62     52.26 o 
   1  12  13      415.70      439.05     21.72 o 
   2  12  13      114.22      111.64     17.02 o 
   3  12  13      453.77      452.19     23.25 o 
   4  12  13       56.34       43.40     16.30 o 
   5  12  13       51.69       38.02     17.04 o 
   6  12  13      226.23      248.17     24.15 o 
   7  12  13      108.32      103.57     22.25 o 
 -16  13  13      529.47      671.34     43.07 o 
 -15  13  13        8.64       68.22     23.56 o 
 -14  13  13       64.63       35.70     21.47 o 
 -13  13  13        8.13        6.93     19.10 o 
 -12  13  13       62.08       80.86     16.75 o 
 -11  13  13       27.51       32.95     12.34 o 
 -10  13  13      617.89      604.96     24.17 o 
  -9  13  13      392.71      335.77     29.27 o 
  -8  13  13      838.20      842.00     27.52 o 
  -7  13  13      282.87      281.36     18.04 o 
  -6  13  13     1769.78     1711.62     43.06 o 
  -5  13  13       54.03       63.74     13.12 o 
  -4  13  13      163.92      233.39     20.86 o 
  -3  13  13      368.73      373.36     20.82 o 
  -2  13  13      576.36      573.02     24.14 o 
  -1  13  13     1136.39     1071.16     27.39 o 
   0  13  13      930.01     1053.56     35.10 o 
   1  13  13      409.76      476.86     26.41 o 
   2  13  13      822.56      775.04     32.49 o 
   3  13  13      220.89      218.49     22.69 o 
   4  13  13       13.13       24.54     15.53 o 
   5  13  13      107.46       85.35     19.45 o 
   6  13  13       76.68       81.05     18.94 o 
 -15  14  13       99.19       73.23     25.01 o 
 -14  14  13      205.39      201.34     30.64 o 
 -13  14  13       27.74       49.29     22.22 o 
 -12  14  13       95.53       72.98     23.88 o 
 -11  14  13       29.72       35.80     14.88 o 
 -10  14  13       27.54       52.91     13.50 o 
  -9  14  13        0.13       11.70     11.86 o 
  -8  14  13      350.76      346.55     20.54 o 
  -7  14  13        1.45        7.17     10.86 o 
  -6  14  13      111.90      122.25     15.41 o 
  -5  14  13       93.44       76.41     14.39 o 
  -4  14  13       24.52       22.04     12.15 o 
  -3  14  13     1063.15      984.69     35.94 o 
  -2  14  13      257.51      284.74     30.37 o 
  -1  14  13      413.91      451.03     46.78 o 
   0  14  13      238.14      275.40     32.03 o 
   1  14  13      342.90      331.05     29.68 o 
   2  14  13       25.96       39.14     18.22 o 
   3  14  13       13.24       28.06     15.22 o 
   4  14  13      263.76      235.94     24.34 o 
   5  14  13        8.26       -5.24     14.60 o 
 -14  15  13      196.68      236.98     31.55 o 
 -13  15  13       79.16       49.96     31.36 o 
 -12  15  13       82.73       68.09     23.93 o 
 -11  15  13       34.97       34.12     23.04 o 
 -10  15  13      175.35      147.39     19.79 o 
  -9  15  13        1.88       17.44     14.13 o 
  -8  15  13       30.85       35.78     15.02 o 
  -7  15  13        0.11        4.34     13.59 o 
  -6  15  13       29.30       23.67     13.92 o 
  -5  15  13       13.22       14.80     13.41 o 
  -4  15  13      233.92      239.79     22.12 o 
  -3  15  13      858.65      803.02     41.79 o 
  -2  15  13      159.51      164.90     19.86 o 
  -1  15  13      274.46      294.11     29.38 o 
   0  15  13       34.35       15.99     17.69 o 
   1  15  13      405.67      438.48     34.47 o 
   2  15  13       26.21       13.51     18.08 o 
   3  15  13        2.78        5.73     15.96 o 
   4  15  13       52.06       45.64     17.63 o 
 -12  16  13       52.29      116.09     27.18 o 
 -11  16  13       10.60       41.27     22.11 o 
 -10  16  13       30.69       37.06     16.31 o 
  -9  16  13       39.29       64.26     17.48 o 
  -8  16  13      139.83      103.74     18.78 o 
  -7  16  13       23.49       20.95     17.70 o 
  -6  16  13        4.65       -1.59     13.72 o 
  -5  16  13        8.16       16.39     14.26 o 
  -4  16  13       59.36       90.86     28.43 o 
  -3  16  13      182.13      193.59     21.36 o 
  -2  16  13      447.58      419.59     52.54 o 
  -1  16  13      581.88      592.32     44.80 o 
   0  16  13     1078.22     1002.48     46.87 o 
   1  16  13      179.55      166.09     26.55 o 
   2  16  13        0.65       15.64     16.32 o 
 -10  17  13      324.75      379.84     45.38 o 
  -9  17  13       41.93       48.98     17.09 o 
  -8  17  13      329.08      366.65     27.10 o 
  -7  17  13        2.72       32.93     15.35 o 
  -6  17  13       19.54       26.66     15.31 o 
  -5  17  13       28.89       47.57     16.49 o 
  -4  17  13      136.56      155.52     24.59 o 
  -3  17  13       23.50       25.78     15.33 o 
  -2  17  13      247.81      259.92     41.02 o 
  -1  17  13      445.83      395.09     34.79 o 
   0  17  13      111.28       64.88     23.29 o 
 -21   0  14       74.46      116.79     34.91 o 
 -20   0  14      145.35      221.10     40.25 o 
 -19   0  14      117.83      127.55     32.98 o 
 -18   0  14      183.91      238.29     36.97 o 
 -17   0  14      160.56      112.84     20.27 o 
 -16   0  14      391.99      400.14     29.41 o 
 -15   0  14     4007.87     3431.90     76.31 o 
 -14   0  14      112.51      103.75     17.31 o 
 -13   0  14        0.50        1.92     12.06 o 
 -12   0  14      118.35      104.00     15.63 o 
 -11   0  14     2181.77     2003.26     50.68 o 
 -10   0  14       29.92       25.22     18.92 o 
  -9   0  14      345.22      399.28     22.33 o 
  -8   0  14      395.42      402.00     18.22 o 
  -7   0  14       15.95       17.14      7.98 o 
  -6   0  14     2214.21     2116.39     31.62 o 
  -5   0  14      193.29      220.44      9.05 o 
  -4   0  14     1018.48     1232.81     20.57 o 
  -3   0  14     2494.72     2538.53     33.35 o 
  -2   0  14     2511.18     2659.92     35.10 o 
  -1   0  14       47.70       39.17      6.51 o 
   0   0  14        8.70        0.83      5.10 o 
   1   0  14      369.26      337.11     11.39 o 
   2   0  14       28.88       67.93      7.47 o 
   3   0  14      356.20      344.94     12.22 o 
   4   0  14     2120.82     2318.50     38.83 o 
   5   0  14        0.01       14.59     10.27 o 
   6   0  14     1421.62     1481.36     35.96 o 
   7   0  14        6.53       -8.85     27.89 o 
   8   0  14     1061.36     1170.99     71.89 o 
   9   0  14       93.20      113.85     39.05 o 
  10   0  14      406.03      353.66     51.58 o 
 -21   1  14       22.87       80.58     40.35 o 
 -20   1  14       58.31      124.52     24.89 o 
 -19   1  14      118.78      191.92     25.47 o 
 -18   1  14        2.82       13.61     17.41 o 
 -17   1  14      127.31      104.37     16.47 o 
 -16   1  14        1.12        3.14     13.66 o 
 -15   1  14        8.10       -1.62     11.41 o 
 -14   1  14       69.49       73.80     11.65 o 
 -13   1  14      474.01      421.74     18.26 o 
 -12   1  14       22.07       19.91      8.56 o 
 -11   1  14      198.24      208.49     13.27 o 
 -10   1  14      139.84      134.92      9.98 o 
  -9   1  14      149.21      158.50     12.46 o 
  -8   1  14      257.39      242.91     11.38 o 
  -7   1  14     1852.06     1709.61     25.04 o 
  -6   1  14     1420.00     1435.90     17.36 o 
  -5   1  14      908.53      836.67     12.11 o 
  -4   1  14      643.71      734.44     11.29 o 
  -3   1  14        2.35        8.06      4.15 o 
  -2   1  14      636.43      717.83     11.68 o 
  -1   1  14       67.95       90.88      4.91 o 
   0   1  14      255.44      298.25      7.85 o 
   1   1  14       61.53       64.77      5.21 o 
   2   1  14        1.50        0.29      4.04 o 
   3   1  14       11.97       10.49      4.74 o 
   4   1  14       16.83       17.71      8.34 o 
   5   1  14       60.07       65.43      8.25 o 
   6   1  14        5.74        3.24      8.89 o 
   7   1  14        0.01      -27.79     13.90 o 
   8   1  14      219.54      239.77     37.54 o 
   9   1  14        0.73      -29.67     20.96 o 
  10   1  14        0.54      -16.24     43.62 o 
 -21   2  14       19.42       87.06     23.32 o 
 -20   2  14      198.46      263.00     57.84 o 
 -19   2  14        3.28       27.52     18.62 o 
 -18   2  14       70.88       95.07     21.47 o 
 -17   2  14      468.79      461.94     25.48 o 
 -16   2  14       17.81       15.83     16.43 o 
 -15   2  14      151.01      143.32     13.94 o 
 -14   2  14      277.31      257.44     15.69 o 
 -13   2  14      232.44      223.43     14.65 o 
 -12   2  14      133.16      116.90     11.72 o 
 -11   2  14     1923.70     1855.54     30.57 o 
 -10   2  14      249.84      221.53     11.59 o 
  -9   2  14     3374.44     3281.79     43.08 o 
  -8   2  14      303.57      332.49      9.83 o 
  -7   2  14       99.20       93.27      6.98 o 
  -6   2  14       38.54       22.28      4.59 o 
  -5   2  14      870.53      911.22     12.78 o 
  -4   2  14      932.62     1022.63     17.79 o 
  -3   2  14      418.44      480.91      9.61 o 
  -2   2  14     1007.14     1034.31     14.27 o 
  -1   2  14       19.72       19.38      4.54 o 
   0   2  14     1242.16     1252.50     16.46 o 
   1   2  14       71.89       52.08      5.15 o 
   2   2  14      476.79      469.42     10.94 o 
   3   2  14       17.04        6.50      4.71 o 
   4   2  14     1890.21     1981.58     26.84 o 
   5   2  14       77.03       65.73      8.85 o 
   6   2  14       13.00        1.43      8.74 o 
   7   2  14       23.31        3.64     30.33 o 
   8   2  14      211.61      261.84     30.88 o 
   9   2  14      296.47      308.11     58.99 o 
  10   2  14      103.54      116.58     29.90 o 
 -21   3  14      168.85      219.14     29.51 o 
 -20   3  14      164.82      219.36     28.52 o 
 -19   3  14       60.29       69.97     21.96 o 
 -18   3  14       59.75       49.02     13.84 o 
 -17   3  14        0.01        3.24     15.99 o 
 -16   3  14       14.65       17.00     13.51 o 
 -15   3  14        0.00       -1.75      9.48 o 
 -14   3  14       92.97       99.96     13.45 o 
 -13   3  14      258.09      219.52     14.58 o 
 -12   3  14       60.67       60.19      8.97 o 
 -11   3  14     1310.51     1110.82     23.33 o 
 -10   3  14       11.55       16.35     10.09 o 
  -9   3  14      102.06      108.63      9.56 o 
  -8   3  14       60.21       59.26      6.82 o 
  -7   3  14       13.31       21.31      5.74 o 
  -6   3  14       21.01       19.31      3.62 o 
  -5   3  14       75.45      100.09      5.38 o 
  -4   3  14       37.08       40.96      4.70 o 
  -3   3  14        5.22       -0.81      3.77 o 
  -2   3  14        2.48        3.07      5.12 o 
  -1   3  14       61.77       49.51      5.33 o 
   0   3  14     1729.53     1654.83     20.40 o 
   1   3  14       15.76       24.79      5.16 o 
   2   3  14      356.07      370.90      9.18 o 
   3   3  14       20.17       30.65      6.88 o 
   4   3  14       45.41       54.13      7.61 o 
   5   3  14      165.13      153.79     14.83 o 
   6   3  14      947.82      970.02     22.97 o 
   7   3  14       82.75      112.92     21.11 o 
   8   3  14      336.16      372.22     33.50 o 
   9   3  14       30.58       19.70     24.89 o 
  10   3  14        6.74      -34.25     23.08 o 
 -20   4  14       22.50       90.75     53.54 o 
 -19   4  14        5.55       43.98     19.46 o 
 -18   4  14       37.23       29.71     13.28 o 
 -17   4  14      293.01      310.06     19.54 o 
 -16   4  14       53.64      102.83     15.78 o 
 -15   4  14        0.05        7.96     10.05 o 
 -14   4  14        2.14       12.25      9.44 o 
 -13   4  14      566.81      436.25     17.24 o 
 -12   4  14       15.93       10.27      9.73 o 
 -11   4  14       73.45       79.24      9.24 o 
 -10   4  14       30.77       36.52      8.40 o 
  -9   4  14      465.20      439.65     17.79 o 
  -8   4  14       75.16       86.26      7.63 o 
  -7   4  14     8490.53     8285.88     88.71 o 
  -6   4  14       77.85      115.91      8.51 o 
  -5   4  14     5152.48     4875.39     45.70 o 
  -4   4  14     1299.59     1319.80     18.54 o 
  -3   4  14       25.40       49.18      5.38 o 
  -2   4  14      424.89      446.91     11.39 o 
  -1   4  14      112.44      113.18      7.63 o 
   0   4  14      243.43      258.38     10.22 o 
   1   4  14      127.44      132.72     10.75 o 
   2   4  14     4652.76     4453.11     40.41 o 
   3   4  14      137.11      122.02     10.51 o 
   4   4  14      493.23      520.37     17.49 o 
   5   4  14        1.50        3.49      7.89 o 
   6   4  14      136.59      134.09     13.22 o 
   7   4  14       20.09       13.19     15.60 o 
   8   4  14      430.66      463.50     36.24 o 
   9   4  14       72.19       66.25     25.53 o 
  10   4  14      438.22      395.07     55.96 o 
 -20   5  14      576.64      832.46     45.26 o 
 -19   5  14       72.38       87.07     33.83 o 
 -18   5  14      125.83      171.30     17.32 o 
 -17   5  14       48.34       49.36     16.32 o 
 -16   5  14       38.53       41.82     12.59 o 
 -15   5  14        6.97        3.90     10.47 o 
 -14   5  14      210.43      201.04     12.87 o 
 -13   5  14      114.20       60.50      9.56 o 
 -12   5  14      189.67      150.46     11.12 o 
 -11   5  14     1552.23     1247.60     27.64 o 
 -10   5  14      110.90      102.96     10.34 o 
  -9   5  14      238.85      232.90     10.87 o 
  -8   5  14      467.54      488.86     13.96 o 
  -7   5  14      958.91      917.78     18.94 o 
  -6   5  14      840.61      848.36     23.07 o 
  -5   5  14     1033.19      950.64     19.23 o 
  -4   5  14      208.56      223.83     15.44 o 
  -3   5  14      107.96      128.29      9.45 o 
  -2   5  14      849.89      852.18     19.60 o 
  -1   5  14        0.45        1.36      7.46 o 
   0   5  14      562.11      561.14     17.24 o 
   1   5  14       14.71       15.40      7.53 o 
   2   5  14     1808.08     1800.12     32.73 o 
   3   5  14       58.25       50.94     10.27 o 
   4   5  14      128.49      152.08     24.81 o 
   5   5  14       61.27       50.99     10.81 o 
   6   5  14      110.71      133.55     18.27 o 
   7   5  14        1.08       -5.59     17.46 o 
   8   5  14       69.36      115.99     37.42 o 
   9   5  14       31.70       27.70     23.65 o 
  10   5  14        0.62      -40.64     33.91 o 
 -20   6  14       59.18       65.51     31.25 o 
 -19   6  14      269.90      281.92     30.94 o 
 -18   6  14      254.54      283.81     24.46 o 
 -17   6  14      215.12      235.33     27.21 o 
 -16   6  14       70.90       63.38     13.40 o 
 -15   6  14       23.98       32.52      8.81 o 
 -14   6  14        6.04       -0.36      9.08 o 
 -13   6  14        9.03        1.71      8.91 o 
 -12   6  14      407.40      351.07     20.80 o 
 -11   6  14       18.81        9.76      9.82 o 
 -10   6  14        4.16        5.65      9.09 o 
  -9   6  14      445.27      368.00     15.42 o 
  -8   6  14        7.05       -3.52      7.10 o 
  -7   6  14      338.73      297.06     14.77 o 
  -6   6  14       34.83       73.09     10.11 o 
  -5   6  14     3420.73     3291.03     43.18 o 
  -4   6  14      867.72      873.83     20.26 o 
  -3   6  14       68.66       45.54      7.82 o 
  -2   6  14      404.36      411.10     14.56 o 
  -1   6  14      706.55      642.34     18.11 o 
   0   6  14       16.66        4.81      7.31 o 
   1   6  14        0.07        1.29      8.14 o 
   2   6  14        8.28        5.09     10.72 o 
   3   6  14       45.45       50.00     10.36 o 
   4   6  14       76.83       68.26     12.05 o 
   5   6  14       37.29       17.63     10.80 o 
   6   6  14      277.70      279.09     29.35 o 
   7   6  14       53.96       48.60     21.96 o 
   8   6  14       31.04       77.72     24.26 o 
   9   6  14      657.00      675.64     45.11 o 
 -20   7  14      158.48      197.62     41.82 o 
 -19   7  14        1.25        1.19     22.83 o 
 -18   7  14      218.41      243.27     23.84 o 
 -17   7  14      194.66      187.64     21.43 o 
 -16   7  14       28.87        9.55     14.94 o 
 -15   7  14      211.36      191.81     16.73 o 
 -14   7  14        5.77       14.44      9.57 o 
 -13   7  14      463.92      354.21     19.30 o 
 -12   7  14      770.08      717.20     27.57 o 
 -11   7  14     1055.86      879.91     30.10 o 
 -10   7  14      198.96      177.56     16.13 o 
  -9   7  14     1335.03     1213.97     27.28 o 
  -8   7  14       71.97       75.55     10.40 o 
  -7   7  14     2289.73     2162.27     37.92 o 
  -6   7  14      656.30      688.15     21.53 o 
  -5   7  14        2.23       14.73      9.14 o 
  -4   7  14      501.96      484.11     19.04 o 
  -3   7  14      630.82      600.47     17.62 o 
  -2   7  14      361.81      386.70     17.87 o 
  -1   7  14       20.07        5.40      7.47 o 
   0   7  14      434.42      413.87     16.05 o 
   1   7  14      126.75      119.75     13.52 o 
   2   7  14       14.40       23.28      9.89 o 
   3   7  14       19.57       21.41      9.18 o 
   4   7  14      361.24      383.03     24.24 o 
   5   7  14       49.61       47.91     12.76 o 
   6   7  14       44.79       31.82     15.66 o 
   7   7  14        3.13       14.08     19.55 o 
   8   7  14      216.96      237.57     31.09 o 
   9   7  14        5.65       32.10     31.63 o 
 -19   8  14        5.33       31.86     29.16 o 
 -18   8  14       27.60       58.21     22.69 o 
 -17   8  14       24.59       -5.34     15.13 o 
 -16   8  14       16.33        9.65     15.11 o 
 -15   8  14      151.53      139.41     19.54 o 
 -14   8  14       38.13       43.01     12.01 o 
 -13   8  14      227.48      214.54     16.79 o 
 -12   8  14        0.00      -11.98      9.51 o 
 -11   8  14       12.75       -0.61     16.10 o 
 -10   8  14      497.24      518.03     19.00 o 
  -9   8  14      596.29      560.36     19.90 o 
  -8   8  14       17.89       15.32      8.56 o 
  -7   8  14       46.41       22.60      9.07 o 
  -6   8  14      201.94      205.14     14.37 o 
  -5   8  14    13307.62    12690.49    142.90 o 
  -4   8  14       40.38       76.70      9.27 o 
  -3   8  14     5207.68     4995.10     60.30 o 
  -2   8  14      176.13      177.26     11.98 o 
  -1   8  14       30.32       15.84      8.04 o 
   0   8  14     2392.68     2438.76     45.98 o 
   1   8  14      276.00      277.87     14.54 o 
   2   8  14        8.28      -15.86      8.68 o 
   3   8  14      361.98      301.37     16.49 o 
   4   8  14      537.97      530.57     21.12 o 
   5   8  14       47.16       43.94     13.01 o 
   6   8  14       32.73       45.80     16.20 o 
   7   8  14       11.06        7.40     20.29 o 
   8   8  14      550.65      600.00     42.65 o 
   9   8  14       32.33       25.02     24.63 o 
 -19   9  14      225.26      288.94     33.35 o 
 -18   9  14      424.95      587.18     41.46 o 
 -17   9  14       19.43       47.60     20.78 o 
 -16   9  14      168.26      207.52     35.26 o 
 -15   9  14      308.63      250.81     23.26 o 
 -14   9  14       62.60       76.59     13.53 o 
 -13   9  14      190.07      155.69     19.18 o 
 -12   9  14      763.31      637.67     29.58 o 
 -11   9  14      821.17      679.11     24.85 o 
 -10   9  14      131.03      117.84     11.72 o 
  -9   9  14      504.24      395.05     16.66 o 
  -8   9  14        8.45        5.73      8.38 o 
  -7   9  14      176.89      172.92     21.50 o 
  -6   9  14     1066.39     1139.79     28.14 o 
  -5   9  14        5.77       18.96      9.63 o 
  -4   9  14       10.94       12.93      9.97 o 
  -3   9  14     3398.50     3272.37     45.61 o 
  -2   9  14        2.32       -4.75      7.29 o 
  -1   9  14       53.88       26.49      8.89 o 
   0   9  14     1145.62     1217.58     30.95 o 
   1   9  14      307.89      342.71     16.27 o 
   2   9  14     1831.28     1901.95     40.26 o 
   3   9  14       51.53       73.84     12.75 o 
   4   9  14      164.91      131.10     16.25 o 
   5   9  14        6.25       12.21     14.13 o 
   6   9  14        5.09       30.55     15.83 o 
   7   9  14       17.86       25.37     28.76 o 
   8   9  14        9.86        2.31     53.31 o 
 -18  10  14      185.31      282.66     35.54 o 
 -17  10  14      151.00       91.95     24.89 o 
 -16  10  14        6.29       15.63     20.06 o 
 -15  10  14       18.17       15.65     17.53 o 
 -14  10  14       17.82       -5.01     11.33 o 
 -13  10  14       28.62        9.87     11.63 o 
 -12  10  14        1.79        4.82     10.94 o 
 -11  10  14       34.32       12.87     11.28 o 
 -10  10  14        4.89       18.61      9.07 o 
  -9  10  14      118.57      141.73     12.31 o 
  -8  10  14       74.42       90.88     11.22 o 
  -7  10  14       91.83       91.47     11.20 o 
  -6  10  14      251.58      274.24     15.00 o 
  -5  10  14     2261.95     2192.72     58.08 o 
  -4  10  14      159.04      181.02     13.66 o 
  -3  10  14      240.60      210.31     17.68 o 
  -2  10  14      512.64      515.04     16.93 o 
  -1  10  14       12.75        9.55      8.16 o 
   0  10  14       20.41       12.54      8.72 o 
   1  10  14      107.16      111.88     17.87 o 
   2  10  14      499.85      505.10     22.47 o 
   3  10  14       42.88       48.03     12.98 o 
   4  10  14     1245.26     1247.94     40.79 o 
   5  10  14       22.51       11.34     21.36 o 
   6  10  14       55.24       86.76     27.57 o 
   7  10  14      578.60      649.02     33.19 o 
 -17  11  14        0.34       15.47     19.29 o 
 -16  11  14       31.93       38.54     21.75 o 
 -15  11  14       92.79      118.50     24.67 o 
 -14  11  14        4.71       43.05     20.29 o 
 -13  11  14       24.20       18.13     12.58 o 
 -12  11  14      102.96      101.43     14.82 o 
 -11  11  14      225.25      156.87     16.09 o 
 -10  11  14      177.42      168.99     13.76 o 
  -9  11  14       39.29       34.84     10.01 o 
  -8  11  14      135.80      151.77     13.20 o 
  -7  11  14      618.87      587.72     20.51 o 
  -6  11  14       37.45       29.71     11.96 o 
  -5  11  14     1681.60     1599.45     40.88 o 
  -4  11  14       57.37       52.29     11.47 o 
  -3  11  14      247.13      256.84     15.59 o 
  -2  11  14      972.24      953.97     25.26 o 
  -1  11  14       97.64       97.30     12.25 o 
   0  11  14      958.92      951.92     25.23 o 
   1  11  14      288.33      300.72     20.05 o 
   2  11  14       10.48        5.76     12.16 o 
   3  11  14       85.80       63.55     14.01 o 
   4  11  14        4.18       18.88     14.90 o 
   5  11  14       46.88       44.31     20.91 o 
   6  11  14        0.11        4.64     16.60 o 
   7  11  14       71.91       97.75     20.96 o 
 -17  12  14       38.10       44.67     23.63 o 
 -16  12  14      138.05       94.34     27.85 o 
 -15  12  14       35.92       31.46     24.41 o 
 -14  12  14      138.07      175.06     27.66 o 
 -13  12  14      354.02      351.91     35.51 o 
 -12  12  14       16.05       24.19     13.94 o 
 -11  12  14        5.75        9.69     12.94 o 
 -10  12  14        6.05        9.53      9.93 o 
  -9  12  14       93.83       96.57     22.04 o 
  -8  12  14       54.82       62.12     10.92 o 
  -7  12  14        6.05       33.02     12.79 o 
  -6  12  14      538.52      552.29     20.65 o 
  -5  12  14      146.45      148.74     13.66 o 
  -4  12  14      144.96      141.01     13.73 o 
  -3  12  14     1620.83     1544.63     38.56 o 
  -2  12  14       18.30        8.52     10.45 o 
  -1  12  14      375.09      344.99     19.33 o 
   0  12  14     1776.74     1782.13     46.91 o 
   1  12  14       26.90       41.63     14.51 o 
   2  12  14       12.70       12.68     12.85 o 
   3  12  14      478.24      486.20     29.02 o 
   4  12  14      898.37      858.87     35.92 o 
   5  12  14      273.97      282.36     25.90 o 
   6  12  14      274.73      267.88     25.72 o 
 -16  13  14       11.25       39.67     22.38 o 
 -15  13  14        0.06       35.36     22.96 o 
 -14  13  14       58.24       86.18     24.43 o 
 -13  13  14        0.05       19.21     20.17 o 
 -12  13  14      119.45      104.29     18.17 o 
 -11  13  14      261.29      210.66     21.43 o 
 -10  13  14       19.41      -11.59     10.39 o 
  -9  13  14        5.44       32.70     14.35 o 
  -8  13  14      724.13      692.77     25.32 o 
  -7  13  14       13.92       22.06     11.12 o 
  -6  13  14      371.56      391.56     18.78 o 
  -5  13  14       81.59       98.92     14.37 o 
  -4  13  14      330.08      316.18     22.08 o
[truncated: 146,202 more chars]
